# Supplementary material for: 1-(2,5-Dimethyl­phen­yl)piperazine-1,4-diium tetra­chloridozincate monohydrate
Source: Acta Crystallogr Sect E Struct Rep Online. 2011 Mar 9;67(Pt 4):m410. doi: 10.1107/S1600536811007562 (PMC3099933; doi:10.1107/S1600536811007562)
Supplement: Supplementary file 1 [file e-67-0m410-sup1.cif]

##############################################################################
###                                                                        ###
###        Electronic paper (Acta Crystallographica Section E)             ###
###                                                                        ###
##############################################################################
#                                                                            #
# This CIF contains the data in a paper accepted for publication in Acta     #
# Crystallographica Section E. It conforms to the requirements of Notes      #
# for Authors for Section E, and has been peer reviewed under the auspices   #
# of the IUCr Commission on Journals.                                        #
#                                                                            #
# Full details of the Crystallographic Information File format               #
# are given in the paper "The Crystallographic Information File (CIF):       #
# a New Standard Archive File for Crystallography" by S. R. Hall, F. H.      #
# Allen and I. D. Brown [Acta Cryst. (1991), A47, 655-685].                  #
#                                                                            #
# The current version of the core CIF dictionary is obtainable from          #
# ftp://ftp.iucr.org/pub/cif_core.dic. The current version number is 2.4.    #
#                                                                            #
# Software is freely available for graphical display of the structure(s) in  #
# this CIF.  For information consult the CIF home page http://www.iucr.org/  #
# cif/home.html                                                              #
#                                                                            #
# This file may be used for bona fide research purposes within the           #
# scientific community so long as proper attribution is given to the journal # 
# article from which it was obtained.                                        #
#                                                                            #
##############################################################################
                                             
data_global
_audit_creation_method     CRYSTALS_ver_12.87
_journal_date_recd_electronic     2011-02-24
_journal_date_accepted     2011-02-28
_journal_name_full     'Acta Crystallographica, Section E'
_journal_year     2011
_journal_volume     67
_journal_issue      4
_journal_page_first     m410
_journal_page_last     m410
_journal_paper_category     QM
_journal_coeditor_code     VN2004
_publ_contact_author_name     'Cherif Ben Nasr'
_publ_contact_author_address
; Laboratoire de Chimie des Mat\'eriaux
  Facult\'e des Sciences de Bizerte
  7021 Zarzouna
  Tunisie
;
_publ_contact_author_email     cherif_bennasr@yahoo.fr
_publ_contact_author_fax     ?
_publ_contact_author_phone     ?
_publ_section_title
;
1-(2,5-Dimethylphenyl)piperazine-1,4-diium tetrachloridozincate monohydrate
;
loop_
    _publ_author_name
    _publ_author_footnote
    _publ_author_address
    'Kefi, Riadh' .
;
Laboratoire de Chimie des Mat\'eriaux
Facult\'e des Sciences de Bizerte
7021 Zarzouna
Tunisia
;
    'Lefebvre, Fr\'ed\'eric' .
;
Laboratoire C2P2 (COMS group),
\'Ecole Sup\'erieure de Chimie Physique \'Electronique,
Villeurbanne
France
;
    'Zeller, Matthias' .
;
Youngstown State University,
Department of Chemistry
One University Plaza
Youngstown
Ohio 44555-3663
USA
;
    'Ben Nasr, Cherif' .
;
Laboratoire de Chimie des Mat\'eriaux
Facult\'e des Sciences de Bizerte
7021 Zarzouna
Tunisia
;
data_I
_audit_creation_method     SHELXL-97
_chemical_name_systematic
;
1-(2,5-Dimethylphenyl)piperazine-1,4-diium tetrachloridozincate monohydrate
;
_chemical_name_common     ?
_chemical_formula_moiety     'C12 H20 N2 2+, Cl4 Zn 2-, H2 O'
_chemical_formula_sum     'C12 H22 Cl4 N2 O Zn'
_chemical_formula_iupac     '(C12 H20 N2) [Zn Cl4], H2 O'
_chemical_formula_weight     417.49
_chemical_melting_point     ?
_symmetry_cell_setting     monoclinic
_symmetry_space_group_name_H-M     'P 21/c'
_symmetry_space_group_name_Hall     '-P 2ybc'
loop_
    _symmetry_equiv_pos_as_xyz
    'x, y, z'
    '-x, y+1/2, -z+1/2'
    '-x, -y, -z'
    'x, -y-1/2, z-1/2'
_cell_length_a     7.0999(8)
_cell_length_b     8.0679(8)
_cell_length_c     29.933(3)
_cell_angle_alpha     90.00
_cell_angle_beta     95.314(2)
_cell_angle_gamma     90.00
_cell_volume     1707.2(3)
_cell_formula_units_Z     4
_cell_measurement_reflns_used     6435
_cell_measurement_theta_min     2.62
_cell_measurement_theta_max     30.95
_cell_measurement_temperature     100(2)
_exptl_crystal_description     block
_exptl_crystal_colour     colourless
_exptl_crystal_size_max     0.45
_exptl_crystal_size_mid     0.39
_exptl_crystal_size_min     0.31
_exptl_crystal_density_diffrn     1.624
_exptl_crystal_density_meas     ?
_exptl_crystal_density_method     'not measured'
_exptl_crystal_F_000     856
_exptl_absorpt_coefficient_mu     2.061
_exptl_absorpt_correction_type     multi-scan
_exptl_absorpt_process_details     '(SADABS; Bruker, 2009)'
_exptl_absorpt_correction_T_min     0.5892
_exptl_absorpt_correction_T_max     0.7462
_exptl_special_details
;
;
_diffrn_ambient_temperature     100(2)
_diffrn_radiation_type     MoK\a
_diffrn_radiation_wavelength     0.71073
_diffrn_radiation_source     'fine-focus sealed tube'
_diffrn_radiation_monochromator     graphite
_diffrn_measurement_device_type     'Bruker SMART APEX CCD'
_diffrn_measurement_method     \w
_diffrn_detector_area_resol_mean     ?
_diffrn_reflns_number     10440
_diffrn_reflns_av_R_equivalents     0.0156
_diffrn_reflns_av_sigmaI/netI     0.0223
_diffrn_reflns_theta_min     2.62
_diffrn_reflns_theta_max     31.01
_diffrn_reflns_theta_full     28.00
_diffrn_measured_fraction_theta_max     0.915
_diffrn_measured_fraction_theta_full     0.996
_diffrn_reflns_limit_h_min     -7
_diffrn_reflns_limit_h_max     10
_diffrn_reflns_limit_k_min     -11
_diffrn_reflns_limit_k_max     9
_diffrn_reflns_limit_l_min     -43
_diffrn_reflns_limit_l_max     35
_diffrn_standards_number     0
_diffrn_standards_interval_count     .
_diffrn_standards_interval_time     .
_diffrn_standards_decay_%     ?
_refine_special_details
;
Refinement of <i>F</i>^2^ against ALL reflections. The weighted <i>R</i>-factor
<i>wR</i> and goodness of fit <i>S</i> are based on <i>F</i>^2^, conventional
<i>R</i>-factors <i>R</i> are based on <i>F</i>, with <i>F</i> set to zero for
negative <i>F</i>^2^. The threshold expression of <i>F</i>^2^ >
\s(<i>F</i>^2^) is used only for calculating <i>R</i>-factors(gt) <i>etc</i>.
and is not relevant to the choice of reflections for refinement.
<i>R</i>-factors based on <i>F</i>^2^ are statistically about twice as large
as those based on <i>F</i>, and <i>R</i>- factors based on ALL data will be
even larger.
;
_reflns_number_total     4995
_reflns_number_gt     4738
_reflns_threshold_expression     I>2\s(I)
_refine_ls_structure_factor_coef     Fsqd
_refine_ls_matrix_type     full
_refine_ls_R_factor_all     0.0284
_refine_ls_R_factor_gt     0.0266
_refine_ls_wR_factor_gt     0.0637
_refine_ls_wR_factor_ref     0.0644
_refine_ls_goodness_of_fit_ref     1.131
_refine_ls_restrained_S_all     1.131
_refine_ls_number_reflns     4995
_refine_ls_number_parameters     194
_refine_ls_number_restraints     3
_refine_ls_hydrogen_treatment     mixed
_refine_ls_weighting_scheme     calc
_refine_ls_weighting_details
         'calc w=1/[\s^2^(Fo^2^)+(0.0258P)^2^+1.2487P] where P=(Fo^2^+2Fc^2^)/3'
_atom_sites_solution_hydrogens     geom
_atom_sites_solution_primary     direct
_atom_sites_solution_secondary     difmap
_refine_ls_shift/su_max     0.001
_refine_ls_shift/su_mean     0.000
_refine_diff_density_max     0.556
_refine_diff_density_min     -0.437
_refine_ls_extinction_method     none
_refine_ls_extinction_coef     ?
loop_
    _atom_type_symbol
    _atom_type_description
    _atom_type_scat_dispersion_real
    _atom_type_scat_dispersion_imag
    _atom_type_scat_source
    'C' 'C' 0.0033 0.0016
                         'International Tables Vol C Tables 4.2.6.8 and 6.1.1.4'
    'H' 'H' 0.0000 0.0000
                         'International Tables Vol C Tables 4.2.6.8 and 6.1.1.4'
    'N' 'N' 0.0061 0.0033
                         'International Tables Vol C Tables 4.2.6.8 and 6.1.1.4'
    'Cl' 'Cl' 0.1484 0.1585
                         'International Tables Vol C Tables 4.2.6.8 and 6.1.1.4'
    'Zn' 'Zn' 0.2839 1.4301
                         'International Tables Vol C Tables 4.2.6.8 and 6.1.1.4'
    'O' 'O' 0.0106 0.0060
                         'International Tables Vol C Tables 4.2.6.8 and 6.1.1.4'
_computing_data_collection     'APEX2 (Bruker, 2009)'
_computing_cell_refinement     'SAINT (Bruker, 2009)'
_computing_data_reduction     'SAINT (Bruker, 2009)'
_computing_structure_solution     'SHELXTL (Sheldrick, 2008)'
_computing_structure_refinement     'SHELXTL (Sheldrick, 2008)'
_computing_molecular_graphics     'SHELXTL (Sheldrick, 2008)'
_computing_publication_material     'SHELXTL (Sheldrick, 2008)'
loop_
    _atom_site_type_symbol
    _atom_site_label
    _atom_site_fract_x
    _atom_site_fract_y
    _atom_site_fract_z
    _atom_site_U_iso_or_equiv
    _atom_site_adp_type
    _atom_site_calc_flag
    _atom_site_refinement_flags
    _atom_site_occupancy
    _atom_site_disorder_assembly
    _atom_site_disorder_group
    C C1 0.8731(2) 0.27945(19) 0.07313(5) 0.0113(3) Uani d . 1 . .
    C C2 0.8347(2) 0.4334(2) 0.05374(5) 0.0130(3) Uani d . 1 . .
    H H2 0.8573 0.5314 0.0710 0.016 Uiso calc R 1 . .
    C C3 0.7627(2) 0.4442(2) 0.00884(5) 0.0141(3) Uani d . 1 . .
    C C4 0.7332(2) 0.2967(2) -0.01512(5) 0.0165(3) Uani d . 1 . .
    H H4 0.6897 0.3009 -0.0461 0.020 Uiso calc R 1 . .
    C C5 0.7664(2) 0.1440(2) 0.00543(5) 0.0167(3) Uani d . 1 . .
    H H5 0.7415 0.0460 -0.0117 0.020 Uiso calc R 1 . .
    C C6 0.8351(2) 0.1302(2) 0.05048(5) 0.0132(3) Uani d . 1 . .
    C C7 0.7193(2) 0.6104(2) -0.01244(6) 0.0181(3) Uani d . 1 . .
    H H7A 0.8379 0.6673 -0.0171 0.027 Uiso calc R 1 . .
    H H7B 0.6471 0.6773 0.0073 0.027 Uiso calc R 1 . .
    H H7C 0.6448 0.5950 -0.0414 0.027 Uiso calc R 1 . .
    C C8 0.8579(2) -0.0383(2) 0.07188(6) 0.0171(3) Uani d . 1 . .
    H H8A 0.9591 -0.0345 0.0965 0.026 Uiso calc R 1 . .
    H H8B 0.8903 -0.1193 0.0494 0.026 Uiso calc R 1 . .
    H H8C 0.7391 -0.0709 0.0837 0.026 Uiso calc R 1 . .
    C C9 1.0911(2) 0.4117(2) 0.13428(5) 0.0138(3) Uani d . 1 . .
    H H9A 1.0178 0.5160 0.1349 0.017 Uiso calc R 1 . .
    H H9B 1.1859 0.4248 0.1123 0.017 Uiso calc R 1 . .
    C C10 1.1903(2) 0.3783(2) 0.18030(5) 0.0134(3) Uani d . 1 . .
    H H10A 1.2682 0.2768 0.1793 0.016 Uiso calc R 1 . .
    H H10B 1.2755 0.4719 0.1894 0.016 Uiso calc R 1 . .
    C C11 0.8135(2) 0.2553(2) 0.15357(5) 0.0123(3) Uani d . 1 . .
    H H11A 0.7264 0.1626 0.1448 0.015 Uiso calc R 1 . .
    H H11B 0.7382 0.3586 0.1535 0.015 Uiso calc R 1 . .
    C C12 0.9092(2) 0.2244(2) 0.20022(5) 0.0136(3) Uani d . 1 . .
    H H12A 0.8123 0.2206 0.2220 0.016 Uiso calc R 1 . .
    H H12B 0.9739 0.1156 0.2009 0.016 Uiso calc R 1 . .
    Cl Cl1 0.09333(5) 0.80876(5) 0.181490(13) 0.01515(8) Uani d . 1 . .
    Cl Cl2 0.52791(5) 0.64529(5) 0.132584(12) 0.01449(8) Uani d . 1 . .
    Cl Cl3 0.34586(5) 1.07346(5) 0.105858(12) 0.01456(8) Uani d . 1 . .
    Cl Cl4 0.55737(5) 0.97161(5) 0.219958(12) 0.01489(8) Uani d . 1 . .
    N N1 0.95988(18) 0.27010(16) 0.12030(4) 0.0100(2) Uani d D 1 . .
    H H1A 1.034(3) 0.180(2) 0.1220(7) 0.012 Uiso d D 1 . .
    N N2 1.04987(18) 0.35667(16) 0.21386(4) 0.0115(2) Uani d . 1 . .
    H H2A 0.9874 0.4552 0.2171 0.017 Uiso calc R 1 . .
    H H2B 1.1124 0.3297 0.2412 0.017 Uiso calc R 1 . .
    O O1 0.77955(16) 0.59834(15) 0.22753(4) 0.0141(2) Uani d D 1 . .
    H H1C 0.721(3) 0.632(3) 0.2039(7) 0.037(7) Uiso d D 1 . .
    H H1B 0.691(3) 0.564(3) 0.2421(8) 0.033(7) Uiso d D 1 . .
    Zn Zn1 0.38078(2) 0.86992(2) 0.158284(6) 0.01076(5) Uani d . 1 . .
loop_
    _atom_site_aniso_label
    _atom_site_aniso_U_11
    _atom_site_aniso_U_22
    _atom_site_aniso_U_33
    _atom_site_aniso_U_12
    _atom_site_aniso_U_13
    _atom_site_aniso_U_23
    C1 0.0112(6) 0.0153(7) 0.0071(6) -0.0005(5) 0.0002(5) -0.0015(5)
    C2 0.0120(6) 0.0152(7) 0.0118(7) -0.0001(5) 0.0007(5) -0.0004(5)
    C3 0.0101(6) 0.0200(8) 0.0125(7) 0.0021(5) 0.0017(5) 0.0024(6)
    C4 0.0137(7) 0.0264(8) 0.0094(7) 0.0002(6) 0.0001(5) -0.0008(6)
    C5 0.0168(7) 0.0205(8) 0.0123(7) -0.0009(6) -0.0010(5) -0.0051(6)
    C6 0.0122(7) 0.0153(7) 0.0119(7) -0.0006(5) 0.0006(5) -0.0023(5)
    C7 0.0152(7) 0.0236(8) 0.0156(7) 0.0042(6) 0.0011(6) 0.0058(6)
    C8 0.0211(8) 0.0133(7) 0.0166(7) -0.0024(6) -0.0002(6) -0.0032(6)
    C9 0.0160(7) 0.0142(7) 0.0106(6) -0.0057(5) -0.0021(5) -0.0001(5)
    C10 0.0121(6) 0.0174(7) 0.0104(6) -0.0028(5) -0.0003(5) -0.0005(5)
    C11 0.0114(6) 0.0163(7) 0.0092(6) -0.0015(5) 0.0013(5) -0.0012(5)
    C12 0.0167(7) 0.0137(7) 0.0101(6) -0.0043(5) 0.0005(5) 0.0002(5)
    Cl1 0.01373(16) 0.01711(17) 0.01506(17) -0.00208(13) 0.00366(12)
                                                                    -0.00155(13)
    Cl2 0.01657(17) 0.01327(16) 0.01348(16) 0.00368(13) 0.00053(12) -0.00140(12)
    Cl3 0.01723(17) 0.01358(16) 0.01277(16) 0.00171(13) 0.00079(12) 0.00279(12)
    Cl4 0.01381(16) 0.01768(17) 0.01260(16) -0.00089(13) -0.00196(12)
                                                                    -0.00211(13)
    N1 0.0111(5) 0.0108(6) 0.0078(5) 0.0000(4) -0.0004(4) -0.0009(4)
    N2 0.0139(6) 0.0122(6) 0.0083(5) 0.0003(4) 0.0003(4) -0.0007(4)
    O1 0.0130(5) 0.0165(5) 0.0126(5) 0.0005(4) 0.0006(4) 0.0012(4)
    Zn1 0.01151(9) 0.01048(9) 0.01017(9) 0.00058(6) 0.00039(6) -0.00003(6)
_geom_special_details
;
All e.s.d.'s (except the e.s.d. in the dihedral angle between two l.s. planes)
are estimated using the full covariance matrix. The cell e.s.d.'s are taken
into account individually in the estimation of e.s.d.'s in distances, angles
and torsion angles; correlations between e.s.d.'s in cell parameters are only
used when they are defined by crystal symmetry. An approximate (isotropic)
treatment of cell e.s.d.'s is used for estimating e.s.d.'s involving l.s.
planes.
;
loop_
    _geom_bond_atom_site_label_1
    _geom_bond_atom_site_label_2
    _geom_bond_site_symmetry_2
    _geom_bond_distance
    _geom_bond_publ_flag
    C1 C2 . 1.387(2) ?
    C1 C6 . 1.396(2) ?
    C1 N1 . 1.4892(18) ?
    C2 C3 . 1.396(2) ?
    C2 H2 . 0.9500 ?
    C3 C4 . 1.395(2) ?
    C3 C7 . 1.504(2) ?
    C4 C5 . 1.387(2) ?
    C4 H4 . 0.9500 ?
    C5 C6 . 1.395(2) ?
    C5 H5 . 0.9500 ?
    C6 C8 . 1.506(2) ?
    C7 H7A . 0.9800 ?
    C7 H7B . 0.9800 ?
    C7 H7C . 0.9800 ?
    C8 H8A . 0.9800 ?
    C8 H8B . 0.9800 ?
    C8 H8C . 0.9800 ?
    C9 N1 . 1.5086(19) ?
    C9 C10 . 1.512(2) ?
    C9 H9A . 0.9900 ?
    C9 H9B . 0.9900 ?
    C10 N2 . 1.490(2) ?
    C10 H10A . 0.9900 ?
    C10 H10B . 0.9900 ?
    C11 N1 . 1.5096(19) ?
    C11 C12 . 1.516(2) ?
    C11 H11A . 0.9900 ?
    C11 H11B . 0.9900 ?
    C12 N2 . 1.4923(19) ?
    C12 H12A . 0.9900 ?
    C12 H12B . 0.9900 ?
    Cl1 Zn1 . 2.2702(5) ?
    Cl2 Zn1 . 2.2619(4) ?
    Cl3 Zn1 . 2.2690(4) ?
    Cl4 Zn1 . 2.2857(4) ?
    N1 H1A . 0.901(15) ?
    N2 H2A . 0.9200 ?
    N2 H2B . 0.9200 ?
    O1 H1C . 0.832(17) ?
    O1 H1B . 0.842(16) ?
loop_
    _geom_angle_atom_site_label_1
    _geom_angle_atom_site_label_2
    _geom_angle_atom_site_label_3
    _geom_angle_site_symmetry_1
    _geom_angle_site_symmetry_3
    _geom_angle
    _geom_angle_publ_flag
    C2 C1 C6 . . 123.19(13) ?
    C2 C1 N1 . . 119.34(13) ?
    C6 C1 N1 . . 117.47(13) ?
    C1 C2 C3 . . 119.92(15) ?
    C1 C2 H2 . . 120.0 ?
    C3 C2 H2 . . 120.0 ?
    C4 C3 C2 . . 117.78(15) ?
    C4 C3 C7 . . 121.85(14) ?
    C2 C3 C7 . . 120.37(15) ?
    C5 C4 C3 . . 121.21(14) ?
    C5 C4 H4 . . 119.4 ?
    C3 C4 H4 . . 119.4 ?
    C4 C5 C6 . . 121.95(15) ?
    C4 C5 H5 . . 119.0 ?
    C6 C5 H5 . . 119.0 ?
    C5 C6 C1 . . 115.80(14) ?
    C5 C6 C8 . . 119.83(14) ?
    C1 C6 C8 . . 124.34(14) ?
    C3 C7 H7A . . 109.5 ?
    C3 C7 H7B . . 109.5 ?
    H7A C7 H7B . . 109.5 ?
    C3 C7 H7C . . 109.5 ?
    H7A C7 H7C . . 109.5 ?
    H7B C7 H7C . . 109.5 ?
    C6 C8 H8A . . 109.5 ?
    C6 C8 H8B . . 109.5 ?
    H8A C8 H8B . . 109.5 ?
    C6 C8 H8C . . 109.5 ?
    H8A C8 H8C . . 109.5 ?
    H8B C8 H8C . . 109.5 ?
    N1 C9 C10 . . 109.95(12) ?
    N1 C9 H9A . . 109.7 ?
    C10 C9 H9A . . 109.7 ?
    N1 C9 H9B . . 109.7 ?
    C10 C9 H9B . . 109.7 ?
    H9A C9 H9B . . 108.2 ?
    N2 C10 C9 . . 110.52(12) ?
    N2 C10 H10A . . 109.5 ?
    C9 C10 H10A . . 109.5 ?
    N2 C10 H10B . . 109.5 ?
    C9 C10 H10B . . 109.5 ?
    H10A C10 H10B . . 108.1 ?
    N1 C11 C12 . . 110.09(12) ?
    N1 C11 H11A . . 109.6 ?
    C12 C11 H11A . . 109.6 ?
    N1 C11 H11B . . 109.6 ?
    C12 C11 H11B . . 109.6 ?
    H11A C11 H11B . . 108.2 ?
    N2 C12 C11 . . 111.49(12) ?
    N2 C12 H12A . . 109.3 ?
    C11 C12 H12A . . 109.3 ?
    N2 C12 H12B . . 109.3 ?
    C11 C12 H12B . . 109.3 ?
    H12A C12 H12B . . 108.0 ?
    C1 N1 C9 . . 114.53(12) ?
    C1 N1 C11 . . 112.33(11) ?
    C9 N1 C11 . . 108.80(11) ?
    C1 N1 H1A . . 106.4(13) ?
    C9 N1 H1A . . 104.7(13) ?
    C11 N1 H1A . . 109.6(13) ?
    C10 N2 C12 . . 111.83(12) ?
    C10 N2 H2A . . 109.3 ?
    C12 N2 H2A . . 109.3 ?
    C10 N2 H2B . . 109.3 ?
    C12 N2 H2B . . 109.3 ?
    H2A N2 H2B . . 107.9 ?
    H1C O1 H1B . . 102(2) ?
    Cl2 Zn1 Cl3 . . 111.651(16) ?
    Cl2 Zn1 Cl1 . . 112.737(17) ?
    Cl3 Zn1 Cl1 . . 108.974(16) ?
    Cl2 Zn1 Cl4 . . 109.040(16) ?
    Cl3 Zn1 Cl4 . . 108.388(17) ?
    Cl1 Zn1 Cl4 . . 105.803(16) ?
loop_
    _geom_torsion_atom_site_label_1
    _geom_torsion_atom_site_label_2
    _geom_torsion_atom_site_label_3
    _geom_torsion_atom_site_label_4
    _geom_torsion_site_symmetry_1
    _geom_torsion_site_symmetry_2
    _geom_torsion_site_symmetry_3
    _geom_torsion_site_symmetry_4
    _geom_torsion
    _geom_torsion_publ_flag
    C6 C1 C2 C3 . . . . -3.1(2) ?
    N1 C1 C2 C3 . . . . 176.62(13) ?
    C1 C2 C3 C4 . . . . -0.4(2) ?
    C1 C2 C3 C7 . . . . 179.62(14) ?
    C2 C3 C4 C5 . . . . 2.8(2) ?
    C7 C3 C4 C5 . . . . -177.28(15) ?
    C3 C4 C5 C6 . . . . -1.7(3) ?
    C4 C5 C6 C1 . . . . -1.7(2) ?
    C4 C5 C6 C8 . . . . 176.45(15) ?
    C2 C1 C6 C5 . . . . 4.1(2) ?
    N1 C1 C6 C5 . . . . -175.63(13) ?
    C2 C1 C6 C8 . . . . -173.91(15) ?
    N1 C1 C6 C8 . . . . 6.3(2) ?
    N1 C9 C10 N2 . . . . -58.83(17) ?
    N1 C11 C12 N2 . . . . 56.18(17) ?
    C2 C1 N1 C9 . . . . -31.94(19) ?
    C6 C1 N1 C9 . . . . 147.82(14) ?
    C2 C1 N1 C11 . . . . 92.83(16) ?
    C6 C1 N1 C11 . . . . -87.40(16) ?
    C10 C9 N1 C1 . . . . -172.56(12) ?
    C10 C9 N1 C11 . . . . 60.82(16) ?
    C12 C11 N1 C1 . . . . 172.87(12) ?
    C12 C11 N1 C9 . . . . -59.25(16) ?
    C9 C10 N2 C12 . . . . 55.24(17) ?
    C11 C12 N2 C10 . . . . -54.17(17) ?
loop_
    _geom_hbond_atom_site_label_D
    _geom_hbond_atom_site_label_H
    _geom_hbond_atom_site_label_A
    _geom_hbond_site_symmetry_A
    _geom_hbond_distance_DH
    _geom_hbond_distance_HA
    _geom_hbond_distance_DA
    _geom_hbond_angle_DHA
    N1 H1A Cl3 1_645 0.901(15) 2.460(17) 3.2300(14) 143.6(17)
    N2 H2A O1 . 0.92 1.92 2.7925(17) 157
    N2 H2B O1 2_745 0.92 2.19 2.9145(17) 135
    N2 H2B Cl4 2_745 0.92 2.77 3.3965(14) 127
    N2 H2B Cl1 2_645 0.92 2.85 3.4036(14) 120
    O1 H1C Cl2 . 0.832(17) 2.429(18) 3.2361(12) 164(2)
    O1 H1B Cl4 2_645 0.842(16) 2.311(16) 3.1518(13) 178(3)
