# Supplementary material for: 1-(2,5-Dimethyl­phen­yl)piperazine-1,4-diium tetra­chloridozincate monohydrate
Source: Acta Crystallogr Sect E Struct Rep Online. 2011 Mar 9;67(Pt 4):m410. doi: 10.1107/S1600536811007562 (PMC3099933; doi:10.1107/S1600536811007562)
Supplement: Supplementary file 2 [file e-67-0m410-Isup2.hkl]

# 
# h,k,l, Fc-squared, Fo-squared, sigma(Fo-squared) and status flag 
# 
data_I
_shelx_title ' 11mz011_0m in P2(1)/c' 
_shelx_refln_list_code          4 
_shelx_F_calc_maximum      263.52 
_exptl_crystal_F_000       856.00 
_reflns_d_resolution_high  0.6897 
 
loop_ 
 _symmetry_equiv_pos_as_xyz 
 'x, y, z' 
 '-x, y+1/2, -z+1/2' 
 '-x, -y, -z' 
 'x, -y-1/2, z-1/2' 
 
_cell_length_a     7.0999 
_cell_length_b     8.0679 
_cell_length_c    29.9325 
_cell_angle_alpha  90.000 
_cell_angle_beta   95.314 
_cell_angle_gamma  90.000 
 
_shelx_F_squared_multiplier     1.000 
 
loop_ 
 _refln_index_h 
 _refln_index_k 
 _refln_index_l 
 _refln_F_squared_calc 
 _refln_F_squared_meas 
 _refln_F_squared_sigma 
 _refln_observed_status 
   1   0   0      185.35      289.58     16.12 o 
   2   0   0        3.33       21.75      4.08 o 
   3   0   0      242.13      485.80     15.39 o 
   4   0   0     6040.62     5794.19    104.57 o 
   5   0   0      355.61      382.30     17.51 o 
   6   0   0      687.43      700.74     27.13 o 
   7   0   0     2383.94     2371.40     61.04 o 
   8   0   0      450.00      448.68     25.78 o 
   9   0   0        9.83       10.68     10.06 o 
  10   0   0      122.92      113.43     19.73 o 
   1   1   0     9836.62     9944.84     99.79 o 
   2   1   0     2469.25     2847.57     30.14 o 
   3   1   0     3993.36     4041.87     43.00 o 
   4   1   0      549.92      540.93     11.13 o 
   5   1   0     1223.01     1247.73     24.71 o 
   6   1   0     1905.44     1849.16     41.41 o 
   7   1   0     5153.32     5104.75     75.53 o 
   8   1   0      378.16      360.22     18.70 o 
   9   1   0      108.58      136.33     13.34 o 
  10   1   0      276.30      267.59     21.16 o 
   0   2   0       39.28       42.23      2.70 o 
   1   2   0    11519.72    12060.37    112.94 o 
   2   2   0      474.69      498.58      8.54 o 
   3   2   0       19.74       21.74      5.60 o 
   4   2   0       39.41       48.82      7.59 o 
   5   2   0     1057.21     1070.14     22.91 o 
   6   2   0      388.13      392.48     14.44 o 
   7   2   0      391.87      386.70     15.90 o 
   8   2   0      212.11      211.76     13.95 o 
   9   2   0      412.78      437.31     19.66 o 
  10   2   0      822.74      677.91     37.10 o 
   1   3   0     8181.12     8747.17     84.19 o 
   2   3   0     3874.68     4160.00     43.68 o 
   3   3   0      644.24      790.16     24.56 o 
   4   3   0     1083.34     1120.63     18.07 o 
   5   3   0     1058.92     1029.61     18.54 o 
   6   3   0     1717.63     1706.79     33.72 o 
   7   3   0     1497.11     1462.96     53.61 o 
   8   3   0     1867.36     1771.77     39.31 o 
   9   3   0       68.93       64.20     10.57 o 
   0   4   0    15422.46    16407.86    237.35 o 
   1   4   0     6758.58     6823.73     59.05 o 
   2   4   0      312.75      343.27      7.84 o 
   3   4   0     1330.72     1336.38     23.59 o 
   4   4   0     1269.40     1169.87     18.99 o 
   5   4   0     1539.49     1539.44     24.26 o 
   6   4   0      142.64      170.24     26.03 o 
   7   4   0     2639.78     2614.30     48.19 o 
   8   4   0     1857.17     1823.10     40.41 o 
   9   4   0     1504.25     1477.60     53.81 o 
   1   5   0     2705.06     2670.03     27.99 o 
   2   5   0     9261.14     9236.46    102.49 o 
   3   5   0     2394.02     2266.72     29.17 o 
   4   5   0        6.68        8.38      3.60 o 
   5   5   0     2565.61     2420.61     33.73 o 
   6   5   0     1015.30     1041.47     20.87 o 
   7   5   0     1782.62     1705.38     37.34 o 
   8   5   0        0.70        7.40     10.33 o 
   0   6   0        5.86       10.22      3.48 o 
   1   6   0      781.42      826.10     16.66 o 
   2   6   0     3065.21     3026.71     31.55 o 
   3   6   0      676.37      654.27     11.87 o 
   4   6   0      212.03      241.52     14.15 o 
   5   6   0      123.46      132.60     10.32 o 
   6   6   0      672.73      687.13     16.78 o 
   7   6   0      119.73      125.75     17.98 o 
   8   6   0        0.33        9.64     10.65 o 
   1   7   0       45.57       41.68      6.35 o 
   2   7   0     2580.40     2572.76     42.60 o 
   3   7   0     1856.48     1834.23     34.57 o 
   4   7   0     1612.21     1575.08     32.51 o 
   5   7   0       55.29       57.66      8.52 o 
   6   7   0       24.87       15.65     10.82 o 
   7   7   0      241.79      224.77     23.69 o 
   0   8   0     1318.57     1430.68     42.62 o 
   1   8   0     2124.79     2199.68     39.78 o 
   2   8   0      237.20      230.75     12.41 o 
   3   8   0       12.15       16.12      6.40 o 
   4   8   0       16.92       25.82      7.08 o 
   5   8   0     2312.36     2277.01     64.54 o 
   6   8   0       26.31       21.20     12.56 o 
   1   9   0      615.67      641.64     20.72 o 
   2   9   0     2066.35     2073.10     40.35 o 
   3   9   0      178.61      171.25     13.27 o 
   4   9   0      219.23      211.95     22.24 o 
   5   9   0     3010.56     3067.58     81.52 o 
   0  10   0      722.71      782.99     34.62 o 
   1  10   0     1026.29     1040.49     33.68 o 
   2  10   0      198.11      220.71     22.30 o 
   3  10   0       69.45       82.19     16.58 o 
   4  10   0       77.91       74.77     16.72 o 
   1  11   0      119.67      142.29     19.83 o 
   2  11   0      327.28      336.48     27.05 o 
 -10   1   1      697.95      724.71     27.01 o 
  -9   1   1      602.04      610.04     22.76 o 
  -8   1   1       28.92       27.05      7.15 o 
  -7   1   1     2180.31     2181.62     40.80 o 
  -6   1   1     3116.14     3189.55     80.12 o 
  -5   1   1      779.17      732.87     17.72 o 
  -4   1   1     2354.09     2416.52     29.70 o 
  -3   1   1     3445.40     3368.40     45.18 o 
  -2   1   1     4688.29     4684.19     46.78 o 
  -1   1   1      327.28      428.96     25.18 o 
   0   1   1      997.24     1081.28     23.81 o 
   1   1   1     8852.84     9058.91     84.91 o 
   2   1   1     5006.37     5035.84     61.95 o 
   3   1   1     2518.56     2470.35     37.50 o 
   4   1   1     9749.92     9788.96    153.18 o 
   5   1   1     6137.12     6053.68    131.35 o 
   6   1   1     1792.17     1731.94     33.11 o 
   7   1   1      265.97      290.64     16.24 o 
   8   1   1      814.52      798.36     24.49 o 
   9   1   1      276.16      313.00     16.97 o 
  10   1   1      200.43      197.26     24.79 o 
  -9   2   1      698.99      705.20     30.47 o 
  -8   2   1      265.84      258.89     14.33 o 
  -7   2   1      160.28      173.39     11.69 o 
  -6   2   1     3330.47     3125.45     49.92 o 
  -5   2   1      541.41      553.01     12.62 o 
  -4   2   1     4809.84     4648.18     50.91 o 
  -3   2   1        5.25       11.34      2.42 o 
  -2   2   1     2561.59     2449.77     55.53 o 
  -1   2   1      378.71      340.94      7.08 o 
   0   2   1    11271.22    11705.63     94.84 o 
   1   2   1     7545.33     7827.92     74.57 o 
   2   2   1      210.34      241.51      5.81 o 
   3   2   1     7733.68     7768.99     77.76 o 
   4   2   1    13867.31    13421.28    131.21 o 
   5   2   1     3076.71     3043.58     46.96 o 
   6   2   1     1232.50     1184.36     26.52 o 
   7   2   1      625.14      646.26     20.54 o 
   8   2   1      125.21      143.88     19.24 o 
   9   2   1      732.18      754.08     25.89 o 
  10   2   1      163.83       63.00     17.43 o 
  -9   3   1        2.72       10.47      7.85 o 
  -8   3   1       67.15      103.91     11.28 o 
  -7   3   1     1623.29     1536.50     33.49 o 
  -6   3   1     1014.44     1010.16     24.32 o 
  -5   3   1     2734.68     2691.13     35.15 o 
  -4   3   1     7028.21     6613.14     69.56 o 
  -3   3   1    15359.37    14861.71    142.67 o 
  -2   3   1     7989.30     8152.59    162.39 o 
  -1   3   1     7904.06     8350.12    145.53 o 
   0   3   1        6.16       14.96      3.61 o 
   1   3   1     2087.75     2061.39     20.21 o 
   2   3   1     2205.29     2109.66     30.21 o 
   3   3   1     5423.97     5238.08     55.26 o 
   4   3   1       95.97       72.27      5.26 o 
   5   3   1      228.65      278.45     18.88 o 
   6   3   1       95.90      113.27      9.77 o 
   7   3   1        5.10       25.67      6.60 o 
   8   3   1     1388.23     1354.90     33.84 o 
   9   3   1      360.21      403.41     19.50 o 
  -9   4   1       63.87       72.44     16.01 o 
  -8   4   1     1695.11     1626.52     37.44 o 
  -7   4   1     1848.73     1762.55     37.08 o 
  -6   4   1       49.58       65.21      7.61 o 
  -5   4   1       42.61       57.82      7.75 o 
  -4   4   1      952.90      837.55     15.45 o 
  -3   4   1      248.73      294.06      9.84 o 
  -2   4   1      122.87      132.32      7.62 o 
  -1   4   1       17.52       38.12      5.92 o 
   0   4   1      816.61      832.15     17.83 o 
   1   4   1     8745.79     9200.08     90.17 o 
   2   4   1     1701.35     1615.50     20.86 o 
   3   4   1     4778.59     4639.74     50.64 o 
   4   4   1     1723.87     1734.77     24.77 o 
   5   4   1      665.88      630.24     14.32 o 
   6   4   1        3.88       12.48      5.50 o 
   7   4   1      737.40      753.61     23.28 o 
   8   4   1      133.34      164.12     14.03 o 
   9   4   1      148.94      162.16     21.35 o 
  -8   5   1      365.76      344.52     25.13 o 
  -7   5   1       25.15       64.35      9.66 o 
  -6   5   1     1287.48     1255.39     23.15 o 
  -5   5   1      283.79      296.69     18.60 o 
  -4   5   1     3425.08     3301.32     40.31 o 
  -3   5   1     1825.40     1941.84     27.93 o 
  -2   5   1    10687.71    10471.33     96.99 o 
  -1   5   1       15.51       24.45      4.42 o 
   0   5   1      463.50      480.30     11.84 o 
   1   5   1     4190.41     4106.03     51.25 o 
   2   5   1     6245.92     6365.90     57.36 o 
   3   5   1      921.40      993.03     16.60 o 
   4   5   1      162.86      172.91      7.39 o 
   5   5   1     1157.36     1152.12     20.83 o 
   6   5   1       33.20       42.68     13.25 o 
   7   5   1       76.33       98.98     15.67 o 
   8   5   1      197.98      222.48     16.47 o 
  -8   6   1      334.26      350.74     25.49 o 
  -7   6   1      631.80      595.01     31.29 o 
  -6   6   1       30.75       33.71     10.80 o 
  -5   6   1     2832.95     2760.93     37.59 o 
  -4   6   1      687.60      698.88     15.31 o 
  -3   6   1     2501.23     2408.40     31.56 o 
  -2   6   1       16.95       15.50      2.91 o 
  -1   6   1     8599.19     8795.91    131.73 o 
   0   6   1       13.83       21.54      5.88 o 
   1   6   1     2779.54     2786.36     28.80 o 
   2   6   1     4228.10     4221.88     41.24 o 
   3   6   1     6881.58     6749.68     64.68 o 
   4   6   1     4933.01     4894.21     56.20 o 
   5   6   1     1326.70     1258.97     22.27 o 
   6   6   1      413.96      407.21     16.91 o 
   7   6   1      623.93      625.90     32.47 o 
   8   6   1     1256.62     1235.88     48.48 o 
  -7   7   1       92.60       73.20     15.44 o 
  -6   7   1      157.96      139.14     17.81 o 
  -5   7   1      883.54      851.45     35.02 o 
  -4   7   1     1084.36     1114.24     26.20 o 
  -3   7   1      346.06      351.01     13.74 o 
  -2   7   1     4271.66     4411.43     63.77 o 
  -1   7   1      212.56      210.93     10.72 o 
   0   7   1      252.56      232.91     15.53 o 
   1   7   1      278.98      281.66     12.01 o 
   2   7   1      470.33      469.11     15.55 o 
   3   7   1      335.65      328.83     13.86 o 
   4   7   1       33.31       40.92      7.19 o 
   5   7   1     1326.97     1304.80     30.28 o 
   6   7   1      689.02      648.69     32.06 o 
   7   7   1     1073.75     1091.57     44.02 o 
  -6   8   1      345.35      362.78     26.08 o 
  -5   8   1      495.46      521.29     28.50 o 
  -4   8   1      134.44      145.37     17.89 o 
  -3   8   1       73.45       75.76     11.72 o 
  -2   8   1      169.35      182.58     11.67 o 
  -1   8   1     1039.25     1070.30     25.35 o 
   0   8   1      719.24      726.46     20.33 o 
   1   8   1        5.80       14.51      6.00 o 
   2   8   1      465.12      477.53     16.70 o 
   3   8   1      470.03      459.22     18.31 o 
   4   8   1      227.60      217.28     12.94 o 
   5   8   1      370.24      396.59     25.83 o 
   6   8   1       23.05       25.33     12.83 o 
  -5   9   1      110.82      110.82     18.35 o 
  -4   9   1       45.84       27.62     11.60 o 
  -3   9   1       29.41       21.40     11.13 o 
  -2   9   1       20.56       27.24      7.54 o 
  -1   9   1       87.85       98.27     10.59 o 
   0   9   1       11.55       23.14     10.18 o 
   1   9   1      280.65      308.65     15.13 o 
   2   9   1      360.81      355.25     15.97 o 
   3   9   1      151.91      164.91     13.06 o 
   4   9   1       11.74       12.47     10.71 o 
   5   9   1      249.35      260.07     23.55 o 
  -4  10   1      424.72      479.38     30.29 o 
  -3  10   1      436.02      453.55     28.43 o 
  -2  10   1     1155.28     1201.06     44.53 o 
  -1  10   1     4413.46     4465.58     70.88 o 
   0  10   1     2193.19     2352.51     45.63 o 
   1  10   1      233.80      231.63     14.25 o 
   2  10   1      996.46      988.79     27.70 o 
   3  10   1      699.56      694.56     34.14 o 
   4  10   1      670.61      736.51     36.32 o 
  -2  11   1     1662.60     1718.49     57.74 o 
  -1  11   1        8.28        8.17     11.69 o 
   0  11   1        3.71        7.04     11.30 o 
   1  11   1       58.95       83.59     16.54 o 
   2  11   1      396.05      361.32     26.38 o 
 -10   0   2     1282.58     1171.23     47.88 o 
  -9   0   2      699.86      646.72     32.53 o 
  -8   0   2       84.20       92.50     14.45 o 
  -7   0   2     2684.56     2626.69     64.69 o 
  -6   0   2    16139.96    15679.55    266.71 o 
  -5   0   2    10395.21    10072.78    174.81 o 
  -4   0   2    14776.27    15158.19    179.69 o 
  -3   0   2     4084.81     4174.13     54.08 o 
  -2   0   2    69442.12    54733.33    622.52 o 
  -1   0   2     9979.56    10139.41    116.17 o 
   2   0   2       39.25      148.88      7.51 o 
   3   0   2     4227.99     4100.12     75.05 o 
   4   0   2     2625.54     2633.82     55.42 o 
   5   0   2     3602.59     3465.25     72.25 o 
   6   0   2     1933.95     1873.63     49.35 o 
   7   0   2     9667.49     9725.57    180.84 o 
   8   0   2     1179.63     1075.59     41.10 o 
   9   0   2        5.08        4.12      9.30 o 
  10   0   2       16.15       -0.55     10.47 o 
 -10   1   2        1.49       10.79      8.55 o 
  -9   1   2      585.03      602.44     22.51 o 
  -8   1   2      550.61      526.74     19.29 o 
  -7   1   2     1927.83     1944.58     37.57 o 
  -6   1   2      590.26      598.67     17.39 o 
  -5   1   2     1026.73      991.82     17.26 o 
  -4   1   2       24.63       39.96      3.91 o 
  -3   1   2     4236.51     4568.96     81.22 o 
  -2   1   2     1225.76     1311.54     15.94 o 
  -1   1   2    24170.40    20859.29    393.53 o 
   0   1   2      627.99      802.79     10.97 o 
   1   1   2    13155.36    12583.20    230.63 o 
   2   1   2     6644.08     7030.53     83.55 o 
   3   1   2     4371.28     4322.37     70.21 o 
   4   1   2     4039.38     3933.00     54.07 o 
   5   1   2      872.86      896.81     20.51 o 
   6   1   2     1394.45     1410.84     29.28 o 
   7   1   2       63.78       50.78      7.71 o 
   8   1   2     1990.06     1952.88     73.72 o 
   9   1   2       14.99       12.08      7.52 o 
  10   1   2     1041.17      958.54     45.23 o 
  -9   2   2        3.13        4.45      5.98 o 
  -8   2   2       47.60       59.71      9.08 o 
  -7   2   2       29.13       34.51     14.39 o 
  -6   2   2      545.68      550.86     16.84 o 
  -5   2   2     1057.36     1011.80     17.72 o 
  -4   2   2      194.90      163.78      8.20 o 
  -3   2   2       14.83       20.26      9.00 o 
  -2   2   2     1262.26     1266.09     16.09 o 
  -1   2   2     9416.63    10302.36    119.26 o 
   0   2   2      158.28      162.91      2.89 o 
   1   2   2     3691.21     4011.66     68.54 o 
   2   2   2       35.11       61.26      6.89 o 
   3   2   2      165.62      151.30     17.32 o 
   4   2   2     2135.77     2201.56     54.61 o 
   5   2   2       15.85       23.16      6.49 o 
   6   2   2      115.07      109.58      9.46 o 
   7   2   2     2587.55     2427.46     44.99 o 
   8   2   2      306.22      296.96     15.77 o 
   9   2   2      509.18      542.31     22.13 o 
  10   2   2      165.29      183.47     24.15 o 
  -9   3   2       84.22      116.99     18.39 o 
  -8   3   2     1598.14     1529.76     35.41 o 
  -7   3   2       34.98       56.05     10.89 o 
  -6   3   2      123.84      113.33      7.78 o 
  -5   3   2        5.79       10.38      3.44 o 
  -4   3   2     1454.68     1447.37     25.07 o 
  -3   3   2      169.51      184.21     12.08 o 
  -2   3   2      426.41      472.60     10.48 o 
  -1   3   2     4586.93     4857.01     49.03 o 
   0   3   2     1599.83     1692.27     16.80 o 
   1   3   2       58.02       42.68      4.84 o 
   2   3   2    11107.49    11731.00    112.71 o 
   3   3   2      386.37      363.12      8.57 o 
   4   3   2     1144.53     1197.61     23.20 o 
   5   3   2     5530.61     5232.13     73.09 o 
   6   3   2      382.30      362.40     14.66 o 
   7   3   2      497.91      506.63     18.71 o 
   8   3   2        3.45       27.18     11.73 o 
   9   3   2     1498.40     1523.51     38.76 o 
  -9   4   2      334.96      341.30     25.71 o 
  -8   4   2       21.84       43.90     12.88 o 
  -7   4   2      100.97      128.32     20.89 o 
  -6   4   2     3727.75     3526.35     45.53 o 
  -5   4   2     4283.24     4218.96     50.64 o 
  -4   4   2      826.63      847.75     15.54 o 
  -3   4   2     1847.58     1877.61     30.62 o 
  -2   4   2     1783.76     1748.19     27.93 o 
  -1   4   2     5165.93     5552.60     48.98 o 
   0   4   2      161.08      164.60     10.17 o 
   1   4   2     7673.41     8223.48     70.33 o 
   2   4   2     2785.97     2458.38     34.94 o 
   3   4   2     8928.06     9127.41     91.69 o 
   4   4   2      124.46      126.45      8.03 o 
   5   4   2      448.80      517.46     28.23 o 
   6   4   2     4803.85     4427.06     67.58 o 
   7   4   2     3523.87     3339.14     57.41 o 
   8   4   2     1873.32     1899.21     63.13 o 
   9   4   2      363.11      401.99     30.85 o 
  -8   5   2      840.82      889.39     38.98 o 
  -7   5   2     3378.14     3293.46     81.25 o 
  -6   5   2       56.08       77.07      7.10 o 
  -5   5   2      298.34      307.83     10.40 o 
  -4   5   2     3924.09     3918.16     46.15 o 
  -3   5   2     2972.20     2984.40     36.04 o 
  -2   5   2      335.98      375.59      9.16 o 
  -1   5   2     2263.49     2402.15     28.20 o 
   0   5   2    14959.80    15379.63    135.39 o 
   1   5   2     6358.53     6280.37     55.90 o 
   2   5   2     4780.11     4857.26     45.44 o 
   3   5   2       13.71       31.71      3.92 o 
   4   5   2      516.04      517.49     14.46 o 
   5   5   2       16.92       25.38      4.64 o 
   6   5   2      414.60      366.36     24.20 o 
   7   5   2      672.80      678.38     33.68 o 
   8   5   2      631.21      671.11     24.06 o 
  -8   6   2      767.35      721.79     36.26 o 
  -7   6   2      681.71      651.67     32.72 o 
  -6   6   2      587.80      572.77     18.71 o 
  -5   6   2      180.29      191.28     11.26 o 
  -4   6   2      361.20      361.30     10.86 o 
  -3   6   2       66.05       72.00      5.81 o 
  -2   6   2      455.84      487.66      9.48 o 
  -1   6   2       64.22       79.47      4.49 o 
   0   6   2     1054.04     1072.25     30.55 o 
   1   6   2      180.10      181.93     12.65 o 
   2   6   2     4486.26     4483.35     51.32 o 
   3   6   2       62.54       80.34      4.77 o 
   4   6   2       92.00      101.00      9.69 o 
   5   6   2       62.06       60.86      8.33 o 
   6   6   2      241.60      234.62     16.02 o 
   7   6   2      299.54      307.01     23.77 o 
   8   6   2      326.25      353.42     26.14 o 
  -7   7   2        8.93       -4.68      9.42 o 
  -6   7   2        4.96       20.57     10.03 o 
  -5   7   2     1820.59     1679.81     51.08 o 
  -4   7   2      518.93      496.18     37.77 o 
  -3   7   2     1621.68     1679.50     32.37 o 
  -2   7   2     3425.53     3448.16     52.65 o 
  -1   7   2      864.12      869.80     20.85 o 
   0   7   2      724.66      764.74     19.54 o 
   1   7   2     2075.34     2151.08     37.25 o 
   2   7   2     1223.90     1245.38     21.24 o 
   3   7   2      392.75      408.69     12.28 o 
   4   7   2      149.77      174.93      9.33 o 
   5   7   2       96.37      122.47     11.67 o 
   6   7   2      141.83      133.66     12.66 o 
   7   7   2      105.75      130.69     19.00 o 
  -6   8   2      549.57      543.66     31.30 o 
  -5   8   2     1743.58     1768.53     55.30 o 
  -4   8   2      240.53      235.41     19.09 o 
  -3   8   2       40.05       40.20      9.49 o 
  -2   8   2      929.36      948.24     23.82 o 
  -1   8   2      694.15      717.53     20.18 o 
   0   8   2      752.90      751.68     20.71 o 
   1   8   2      602.33      566.33     25.44 o 
   2   8   2     1851.65     1803.23     35.43 o 
   3   8   2      208.67      196.09     12.14 o 
   4   8   2      784.82      798.25     38.94 o 
   5   8   2       90.18       86.31     10.43 o 
   6   8   2     1509.07     1551.06     53.27 o 
  -5   9   2      111.22      126.32     19.62 o 
  -4   9   2      534.31      498.80     28.89 o 
  -3   9   2        7.97        8.49     10.41 o 
  -2   9   2       62.32       53.67      8.68 o 
  -1   9   2     5450.84     5679.52    114.88 o 
   0   9   2     3216.43     3253.80     73.51 o 
   1   9   2     4496.48     4535.69     75.02 o 
   2   9   2      727.44      737.48     22.46 o 
   3   9   2     1363.00     1376.86     36.94 o 
   4   9   2      635.17      603.35     30.92 o 
   5   9   2     1260.59     1247.93     46.89 o 
  -4  10   2       44.13       39.32     14.56 o 
  -3  10   2      597.64      585.74     31.30 o 
  -2  10   2      929.02     1012.27     40.90 o 
  -1  10   2       41.02       72.75     14.41 o 
   0  10   2       27.25       30.82      8.36 o 
   1  10   2      594.27      607.03     22.45 o 
   2  10   2      127.49      147.57     13.33 o 
   3  10   2        0.63       -2.96      9.85 o 
   4  10   2      100.91      135.49     20.07 o 
  -2  11   2       10.51       31.93     14.15 o 
  -1  11   2        7.25        7.01     11.19 o 
   0  11   2     1016.82     1080.31     43.93 o 
   1  11   2       27.03       28.06      9.52 o 
   2  11   2      283.37      281.07     23.77 o 
   3  11   2      381.44      433.07     28.74 o 
 -10   1   3        1.46        3.25     11.48 o 
  -9   1   3      473.98      488.40     20.03 o 
  -8   1   3     1499.08     1500.27     33.81 o 
  -7   1   3     1233.34     1204.65     27.68 o 
  -6   1   3      343.28      392.58     14.07 o 
  -5   1   3      648.36      595.45     12.72 o 
  -4   1   3     3985.23     3970.03     43.92 o 
  -3   1   3       65.14       79.77      3.80 o 
  -2   1   3     7860.05     8235.67     71.45 o 
  -1   1   3    13336.47    13307.24    107.43 o 
   0   1   3     9059.49     9310.29    138.08 o 
   1   1   3     3029.16     2941.39     36.54 o 
   2   1   3    11023.76    11550.10    197.62 o 
   3   1   3    18219.39    17856.22    502.11 o 
   4   1   3     8419.87     7997.55     99.55 o 
   5   1   3     1304.70     1273.35     25.60 o 
   6   1   3      952.06      936.71     26.03 o 
   7   1   3      720.30      706.52     21.41 o 
   8   1   3       16.27       51.85     15.34 o 
   9   1   3       72.93       91.54     11.72 o 
  -9   2   3        2.11       11.82      6.82 o 
  -8   2   3        5.59        5.55      5.51 o 
  -7   2   3     1035.12     1024.01     25.52 o 
  -6   2   3      325.40      331.15     10.51 o 
  -5   2   3      335.98      366.97     23.61 o 
  -4   2   3      390.89      378.68      9.18 o 
  -3   2   3    10280.64     9807.50    117.86 o 
  -2   2   3     5957.27     5797.38     57.70 o 
  -1   2   3    24342.89    24536.91    227.04 o 
   0   2   3     1958.36     2039.03     26.78 o 
   1   2   3     2190.28     2039.15     36.96 o 
   2   2   3      662.47      745.90     11.23 o 
   3   2   3    13480.28    13608.10    159.88 o 
   4   2   3       42.40       46.79      5.71 o 
   5   2   3      808.52      793.19     19.68 o 
   6   2   3     3654.52     3630.00     56.91 o 
   7   2   3     2392.77     2350.92     49.72 o 
   8   2   3      875.97      853.87     25.89 o 
   9   2   3      353.92      381.81     19.05 o 
  -9   3   3     1629.43     1615.68     55.05 o 
  -8   3   3     1116.12     1130.99     34.02 o 
  -7   3   3      399.36      409.82     15.93 o 
  -6   3   3     2168.10     1986.64     29.84 o 
  -5   3   3      152.37      173.38      7.35 o 
  -4   3   3    12601.86    12487.25    197.71 o 
  -3   3   3     4333.27     4185.03     45.38 o 
  -2   3   3     1155.87     1267.62     32.37 o 
  -1   3   3     1016.30     1129.42     14.75 o 
   0   3   3     1137.48     1089.44     24.69 o 
   1   3   3       18.91       15.21      2.21 o 
   2   3   3        1.65       25.93      8.01 o 
   3   3   3     7842.00     8141.56     82.01 o 
   4   3   3     6320.02     5995.11     84.58 o 
   5   3   3        9.15       21.31     13.99 o 
   6   3   3      464.81      484.45     16.99 o 
   7   3   3      277.66      302.68     17.84 o 
   8   3   3     1774.57     1711.41     39.12 o 
   9   3   3       83.71      102.87     12.49 o 
  -9   4   3      165.78      180.63     21.98 o 
  -8   4   3      871.20      878.58     37.79 o 
  -7   4   3       53.19       61.12      6.92 o 
  -6   4   3      125.69      127.33      8.33 o 
  -5   4   3      268.84      253.62      9.19 o 
  -4   4   3        3.54       11.68      4.96 o 
  -3   4   3    10297.91    10404.87    102.91 o 
  -2   4   3      115.60      125.53      5.22 o 
  -1   4   3      124.48      164.01      5.20 o 
   0   4   3        2.65        1.67      1.44 o 
   1   4   3     6107.70     6162.54     53.96 o 
   2   4   3      980.14     1056.10     15.62 o 
   3   4   3      371.08      364.92      8.99 o 
   4   4   3     1993.06     1974.16     31.49 o 
   5   4   3        0.36        8.02     13.36 o 
   6   4   3     1207.13     1195.62     28.52 o 
   7   4   3       20.23       38.44      8.09 o 
   8   4   3      307.25      309.38     16.85 o 
   9   4   3      425.04      446.91     21.48 o 
  -8   5   3      753.50      731.62     35.53 o 
  -7   5   3        2.48        6.48      6.29 o 
  -6   5   3      137.22      141.93      8.98 o 
  -5   5   3     6318.96     6182.21     68.99 o 
  -4   5   3     2255.45     2159.20     29.47 o 
  -3   5   3     3219.89     3330.90     39.33 o 
  -2   5   3       72.00       82.49      5.19 o 
  -1   5   3     3318.27     3479.51     43.35 o 
   0   5   3      218.59      237.66      5.43 o 
   1   5   3     3566.30     3476.81     33.45 o 
   2   5   3     1417.09     1442.67     17.58 o 
   3   5   3     3305.06     3210.78     38.00 o 
   4   5   3       16.93       22.69      7.60 o 
   5   5   3      238.98      254.62     12.59 o 
   6   5   3     1537.15     1458.66     32.75 o 
   7   5   3       11.21       34.85      8.24 o 
   8   5   3      329.97      325.25     17.41 o 
  -8   6   3        2.26       -4.42      9.34 o 
  -7   6   3      100.64      120.63     11.61 o 
  -6   6   3      487.96      482.40     17.25 o 
  -5   6   3       31.59       35.02      5.36 o 
  -4   6   3     2161.01     2144.28     41.60 o 
  -3   6   3     7137.40     7184.44     76.17 o 
  -2   6   3     9874.39     9956.73    114.39 o 
  -1   6   3      253.48      226.35     11.12 o 
   0   6   3       44.39       54.81      4.74 o 
   1   6   3     3731.56     3877.04     44.85 o 
   2   6   3     8117.24     7846.27    110.68 o 
   3   6   3      920.73      861.85     17.05 o 
   4   6   3      810.01      817.64     21.47 o 
   5   6   3      708.02      725.47     21.35 o 
   6   6   3     3785.70     3702.79     87.24 o 
   7   6   3      141.85      145.05     19.39 o 
   8   6   3      144.13      144.66     20.68 o 
  -7   7   3       35.76       38.36     13.48 o 
  -6   7   3        2.79        0.31      8.51 o 
  -5   7   3       66.24       67.85     13.50 o 
  -4   7   3      500.33      505.65     16.99 o 
  -3   7   3      994.49     1030.61     78.62 o 
  -2   7   3       17.39       20.16      5.79 o 
  -1   7   3      207.17      210.17     17.45 o 
   0   7   3      228.25      226.80      8.28 o 
   1   7   3     1755.24     1779.38     26.70 o 
   2   7   3        2.44        7.53      3.80 o 
   3   7   3     2748.23     2749.80     37.58 o 
   4   7   3     3551.40     3428.11     45.37 o 
   5   7   3     7234.27     6914.63     79.94 o 
   6   7   3      430.21      453.19     18.76 o 
   7   7   3        3.40        9.05     11.65 o 
  -6   8   3      714.74      746.72     36.40 o 
  -5   8   3       23.91       14.11     10.73 o 
  -4   8   3      280.97      240.28     20.29 o 
  -3   8   3     1065.57     1062.11     38.63 o 
  -2   8   3     2970.83     2982.47     49.12 o 
  -1   8   3       40.43       44.00      7.42 o 
   0   8   3     1506.27     1448.08     33.42 o 
   1   8   3       29.21       34.21      6.82 o 
   2   8   3       20.39       29.30      7.10 o 
   3   8   3      458.18      441.04     16.90 o 
   4   8   3      546.46      528.36     19.24 o 
   5   8   3      105.35      128.65     12.61 o 
   6   8   3        8.05       45.15     13.85 o 
  -5   9   3        3.10       15.33     12.39 o 
  -4   9   3      252.37      263.94     22.46 o 
  -3   9   3        3.45       12.68      9.71 o 
  -2   9   3       15.50       23.02     10.83 o 
  -1   9   3      229.01      270.29     14.61 o 
   0   9   3      144.88      167.18     12.90 o 
   1   9   3     1040.38     1102.03     27.55 o 
   2   9   3      554.89      562.30     19.62 o 
   3   9   3      374.14      438.03     17.83 o 
   4   9   3       49.06       54.24      9.43 o 
   5   9   3        8.75       11.07     11.07 o 
  -4  10   3      476.90      482.80     30.73 o 
  -3  10   3     1866.52     1967.35     61.26 o 
  -2  10   3     2682.19     2748.11     74.04 o 
  -1  10   3      659.46      675.59     33.14 o 
   0  10   3       97.71      100.12     11.42 o 
   1  10   3      115.24      116.51     11.79 o 
   2  10   3      893.02      894.56     26.24 o 
   3  10   3      161.61      164.13     14.08 o 
   4  10   3      473.08      492.70     30.09 o 
  -2  11   3      146.34      188.92     23.44 o 
  -1  11   3      876.02      890.86     40.22 o 
   0  11   3       18.99       33.69     13.32 o 
   1  11   3      131.88      124.36     19.44 o 
   2  11   3       17.84       14.84     12.30 o 
   3  11   3     1321.01     1395.42     51.02 o 
 -10   0   4      234.07      251.26     26.05 o 
  -9   0   4      483.85      542.77     29.88 o 
  -8   0   4     2690.95     2563.90     67.02 o 
  -7   0   4    11589.67    11459.58    205.30 o 
  -6   0   4     8695.00     8827.55    159.24 o 
  -5   0   4     2819.38     2935.01     44.55 o 
  -4   0   4     5813.42     6361.28     80.93 o 
  -3   0   4    21091.94    20633.23    237.74 o 
  -2   0   4    38425.31    36266.42    804.03 o 
  -1   0   4     1021.44     1060.63     14.28 o 
   0   0   4     7818.18     7682.63     88.06 o 
   1   0   4    24318.99    22777.31    361.74 o 
   2   0   4      149.00      119.25      7.51 o 
   3   0   4     1172.23     1191.68     29.13 o 
   4   0   4    12258.25    12258.57    207.33 o 
   5   0   4     3449.78     3414.97     72.21 o 
   6   0   4       72.80      124.46     14.36 o 
   7   0   4        2.37        8.06      8.02 o 
   8   0   4      143.04      169.09     19.62 o 
   9   0   4      522.79      489.30     29.89 o 
 -10   1   4       66.44       78.69     17.02 o 
  -9   1   4      127.60      144.77     13.12 o 
  -8   1   4        7.32       11.97      5.76 o 
  -7   1   4       38.84       44.68      7.18 o 
  -6   1   4     4258.68     4202.40     50.34 o 
  -5   1   4      411.29      383.38      9.97 o 
  -4   1   4     6963.02     6875.75     70.36 o 
  -3   1   4      833.82      943.49     11.93 o 
  -2   1   4      722.56      703.70      8.76 o 
  -1   1   4     3468.62     3379.09     28.82 o 
   0   1   4    13796.70    14146.23    113.95 o 
   1   1   4      471.34      529.89     11.40 o 
   2   1   4      144.78      151.85      6.35 o 
   3   1   4     2497.49     2487.56     44.53 o 
   4   1   4     3962.59     3925.40     54.60 o 
   5   1   4      227.67      211.65     10.17 o 
   6   1   4      954.43      922.64     23.14 o 
   7   1   4     1486.43     1439.43     32.29 o 
   8   1   4     3529.99     3468.31     60.88 o 
   9   1   4      125.83      123.52     13.20 o 
 -10   2   4       26.54       18.65     11.57 o 
  -9   2   4        6.09        0.01      9.00 o 
  -8   2   4     1414.17     1379.47     32.45 o 
  -7   2   4       37.10       55.70     15.63 o 
  -6   2   4      783.70      764.12     16.22 o 
  -5   2   4     1230.26     1254.24     20.18 o 
  -4   2   4     1584.56     1677.51     22.82 o 
  -3   2   4      214.12      214.82      8.39 o 
  -2   2   4      170.13      167.76      4.61 o 
  -1   2   4       15.71       17.43      2.50 o 
   0   2   4     2926.83     3025.44     37.88 o 
   1   2   4      980.80     1104.73     32.12 o 
   2   2   4     4680.12     5017.00     64.09 o 
   3   2   4     9061.21     9073.97    141.80 o 
   4   2   4      326.34      333.96     11.64 o 
   5   2   4        0.07       18.92      4.97 o 
   6   2   4        6.44       33.68      6.45 o 
   7   2   4      472.69      466.49     17.84 o 
   8   2   4       37.42       42.55      8.56 o 
   9   2   4       73.34       82.17     11.21 o 
  -9   3   4        5.94       16.52     10.77 o 
  -8   3   4      414.47      436.39     17.79 o 
  -7   3   4      384.04      390.05     12.85 o 
  -6   3   4       41.80       48.89      5.65 o 
  -5   3   4      836.83      780.09     15.38 o 
  -4   3   4        5.30       14.98      4.26 o 
  -3   3   4      562.87      606.46     11.25 o 
  -2   3   4      277.80      322.62      7.07 o 
  -1   3   4     5789.65     5785.17     85.27 o 
   0   3   4     7248.44     7470.27    101.72 o 
   1   3   4     9308.72     9952.31     83.03 o 
   2   3   4     4628.32     5143.17     52.93 o 
   3   3   4      642.68      554.50     14.29 o 
   4   3   4     2144.65     2145.45     36.05 o 
   5   3   4     3094.76     3061.55     48.88 o 
   6   3   4      172.12      187.32     10.99 o 
   7   3   4     1827.11     1765.85     59.83 o 
   8   3   4     1015.33     1047.97     29.98 o 
   9   3   4      424.35      431.42     28.31 o 
  -9   4   4       55.54       59.33     14.23 o 
  -8   4   4     1092.56     1084.52     41.72 o 
  -7   4   4      529.31      518.26     14.79 o 
  -6   4   4     1508.24     1468.24     24.85 o 
  -5   4   4       24.79       32.61      4.73 o 
  -4   4   4     5037.29     4907.81     56.42 o 
  -3   4   4     4044.68     4019.92     48.80 o 
  -2   4   4       52.62       74.63      4.48 o 
  -1   4   4     4530.70     4541.40     40.89 o 
   0   4   4     5143.98     5223.43     62.43 o 
   1   4   4    29501.01    29448.41    238.09 o 
   2   4   4    10425.95     9949.27     85.11 o 
   3   4   4     2721.42     2703.32     32.79 o 
   4   4   4      227.49      226.25     10.40 o 
   5   4   4      282.21      303.19     13.55 o 
   6   4   4     1736.12     1643.86     34.63 o 
   7   4   4       16.02       21.32      7.21 o 
   8   4   4       86.46       93.49     11.91 o 
   9   4   4       12.75       38.19      9.93 o 
  -8   5   4      343.16      424.22     27.28 o 
  -7   5   4      758.23      727.05     24.95 o 
  -6   5   4     3415.47     3415.23     44.90 o 
  -5   5   4     4692.96     4596.64     67.19 o 
  -4   5   4     7167.47     7075.61     75.23 o 
  -3   5   4        7.98        9.24      3.12 o 
  -2   5   4     1010.55     1050.65     18.48 o 
  -1   5   4     2346.50     2384.22     34.35 o 
   0   5   4     1116.84     1196.03     24.35 o 
   1   5   4      727.55      716.40     10.20 o 
   2   5   4     1374.18     1405.86     17.28 o 
   3   5   4      226.17      222.75     15.63 o 
   4   5   4      138.02      115.81     13.07 o 
   5   5   4     2154.46     2050.96     38.73 o 
   6   5   4     1637.49     1620.55     35.11 o 
   7   5   4     3387.98     3227.32     57.60 o 
   8   5   4     1362.59     1351.32     37.44 o 
  -8   6   4        3.65        4.69      9.32 o 
  -7   6   4       61.85       74.39      9.82 o 
  -6   6   4      168.14      173.21     11.67 o 
  -5   6   4      272.10      276.33     12.85 o 
  -4   6   4     2520.61     2563.43     53.08 o 
  -3   6   4      208.42      210.38      8.15 o 
  -2   6   4      122.12      148.19     12.60 o 
  -1   6   4      136.00      138.52      6.28 o 
   0   6   4      203.70      226.80      7.70 o 
   1   6   4     1803.58     1844.64     25.84 o 
   2   6   4        7.10       20.43      9.35 o 
   3   6   4     1661.53     1611.49     25.26 o 
   4   6   4       22.53       27.28      6.40 o 
   5   6   4       71.20       97.28      9.97 o 
   6   6   4      766.00      725.27     32.28 o 
   7   6   4      288.91      292.36     16.30 o 
   8   6   4      668.00      763.76     85.48 o 
  -7   7   4       92.27       59.46     14.47 o 
  -6   7   4       74.60       75.24     14.19 o 
  -5   7   4      863.71      853.31     35.13 o 
  -4   7   4      136.43      130.34     16.52 o 
  -3   7   4     1550.94     1596.08     35.19 o 
  -2   7   4      146.14      150.63      8.13 o 
  -1   7   4     1797.25     1854.28     26.70 o 
   0   7   4       69.45       93.35      6.52 o 
   1   7   4       27.96       29.78      6.00 o 
   2   7   4      856.91      823.63     17.00 o 
   3   7   4       59.08       84.23      7.13 o 
   4   7   4       33.18       41.31      6.69 o 
   5   7   4      224.73      248.20     14.32 o 
   6   7   4     1719.73     1681.98     37.72 o 
   7   7   4       95.99       98.05     17.84 o 
  -6   8   4     1053.35     1064.04     43.58 o 
  -5   8   4       10.36        9.48     10.55 o 
  -4   8   4      105.04      114.66     16.88 o 
  -3   8   4       18.88       23.89     10.54 o 
  -2   8   4     1992.89     2013.11     37.45 o 
  -1   8   4       50.19       59.52     12.53 o 
   0   8   4      582.50      597.09     18.40 o 
   1   8   4     1818.70     1789.49     34.66 o 
   2   8   4     4983.95     4992.57     72.94 o 
   3   8   4      171.80      178.58     12.88 o 
   4   8   4       26.76       17.97      6.99 o 
   5   8   4     2178.94     2101.34     42.60 o 
   6   8   4     1684.45     1625.62     55.00 o 
  -5   9   4     2184.74     2223.86     67.19 o 
  -4   9   4      166.72      160.86     20.43 o 
  -3   9   4      413.57      423.62     26.10 o 
  -2   9   4     2357.73     2339.44     64.44 o 
  -1   9   4     6763.51     6845.96     95.37 o 
   0   9   4       32.00       41.48     13.30 o 
   1   9   4      503.81      493.86     22.09 o 
   2   9   4      637.16      677.11     21.52 o 
   3   9   4     1492.05     1516.30     34.21 o 
   4   9   4      108.49      113.66     11.92 o 
   5   9   4       69.12       91.64     16.93 o 
  -4  10   4       10.96       22.42     13.20 o 
  -3  10   4      249.07      250.61     22.11 o 
  -2  10   4       33.00       31.07     11.92 o 
  -1  10   4      453.35      454.08     27.91 o 
   0  10   4      461.35      467.58     27.42 o 
   1  10   4      758.78      791.97     24.39 o 
   2  10   4      356.55      366.90     17.13 o 
   3  10   4       17.40       28.82      8.47 o 
   4  10   4      133.32      165.16     21.09 o 
  -2  11   4     1693.44     1819.96     60.63 o 
  -1  11   4      699.73      718.59     36.29 o 
   0  11   4      244.54      258.65     23.05 o 
   1  11   4      398.36      414.32     28.46 o 
   2  11   4      253.96      262.23     17.24 o 
   3  11   4      236.19      251.63     22.78 o 
 -10   1   5      888.07      912.82     41.56 o 
  -9   1   5      303.39      316.69     16.02 o 
  -8   1   5       64.54       78.28     10.26 o 
  -7   1   5      786.93      788.07     21.53 o 
  -6   1   5     1554.55     1542.45     24.53 o 
  -5   1   5        7.58       15.28      3.24 o 
  -4   1   5      210.91      196.63      5.67 o 
  -3   1   5    23991.32    22581.18    183.59 o 
  -2   1   5    43918.69    39869.45    321.62 o 
  -1   1   5    10314.98    10932.66    205.36 o 
   0   1   5      276.94      262.22      6.03 o 
   1   1   5      419.38      429.93      9.85 o 
   2   1   5       10.28       11.21      2.49 o 
   3   1   5     1764.56     1852.73     29.03 o 
   4   1   5      613.13      609.86     15.41 o 
   5   1   5       30.81       36.49      5.77 o 
   6   1   5      885.42      820.77     21.75 o 
   7   1   5      145.86      138.44     11.65 o 
   8   1   5       94.52      118.49     21.33 o 
   9   1   5      627.14      652.19     24.71 o 
 -10   2   5      543.59      595.73     33.77 o 
  -9   2   5      895.25      931.66     39.61 o 
  -8   2   5      526.11      547.06     19.41 o 
  -7   2   5     2581.99     2541.33     36.79 o 
  -6   2   5      147.54      136.79      7.66 o 
  -5   2   5      916.04      841.52     15.65 o 
  -4   2   5     1685.94     1696.14     22.91 o 
  -3   2   5     6652.81     6205.61    106.38 o 
  -2   2   5     1776.82     1687.83     19.98 o 
  -1   2   5    15084.35    16171.27    352.11 o 
   0   2   5     6391.65     6518.17     79.90 o 
   1   2   5    12697.28    12302.71    187.64 o 
   2   2   5     3302.07     3515.72     46.68 o 
   3   2   5     1548.48     1417.73     29.40 o 
   4   2   5    18819.19    18662.09    218.71 o 
   5   2   5     9575.79     9171.23    327.33 o 
   6   2   5     6104.07     5884.43    124.31 o 
   7   2   5      213.89      205.00     12.78 o 
   8   2   5     1545.04     1570.27     37.24 o 
   9   2   5      430.94      419.61     20.33 o 
  -9   3   5      194.41      201.39     22.09 o 
  -8   3   5     1081.14     1087.02     40.87 o 
  -7   3   5      134.20      145.78      9.35 o 
  -6   3   5     1247.17     1254.83     22.14 o 
  -5   3   5      162.40      181.07      7.51 o 
  -4   3   5     1778.86     1721.41     23.72 o 
  -3   3   5     4089.01     4141.79     76.77 o 
  -2   3   5     2543.83     2627.27     38.97 o 
  -1   3   5     2313.07     2528.30     27.94 o 
   0   3   5     2156.63     2277.65     25.73 o 
   1   3   5     8502.57     8973.26     87.85 o 
   2   3   5      839.52      933.62     20.00 o 
   3   3   5     3377.16     3104.99     84.98 o 
   4   3   5      549.16      586.09     16.09 o 
   5   3   5     1263.36     1275.91     32.12 o 
   6   3   5      803.00      790.90     22.45 o 
   7   3   5     2915.55     2837.80     88.74 o 
   8   3   5      573.26      561.14     26.76 o 
   9   3   5      368.14      387.05     20.15 o 
  -9   4   5      505.49      504.77     30.13 o 
  -8   4   5       56.16       69.19     13.90 o 
  -7   4   5      419.16      408.54     16.46 o 
  -6   4   5      344.88      346.80     11.52 o 
  -5   4   5     2251.97     2267.74     31.35 o 
  -4   4   5      915.03      852.80     15.61 o 
  -3   4   5     3637.66     3686.24     49.49 o 
  -2   4   5     3122.92     3269.02     36.71 o 
  -1   4   5       13.46       31.53      5.65 o 
   0   4   5     2108.08     2264.39     32.56 o 
   1   4   5       64.95       60.68      2.82 o 
   2   4   5     4852.93     5082.25     46.62 o 
   3   4   5     1437.79     1423.27     45.95 o 
   4   4   5      557.05      544.18     16.20 o 
   5   4   5     1371.79     1285.93     41.63 o 
   6   4   5        6.31       11.71      6.26 o 
   7   4   5      865.61      854.11     25.68 o 
   8   4   5        1.12       23.61      8.38 o 
   9   4   5      358.01      420.34     30.76 o 
  -8   5   5        2.83       19.16     10.83 o 
  -7   5   5      618.93      633.94     21.25 o 
  -6   5   5      218.39      236.02     12.82 o 
  -5   5   5     3061.09     2950.68     67.17 o 
  -4   5   5      304.02      326.33      9.93 o 
  -3   5   5      114.60      122.07      6.16 o 
  -2   5   5     3156.61     3267.80     37.91 o 
  -1   5   5      347.10      374.85      9.64 o 
   0   5   5     5530.24     5777.69     60.73 o 
   1   5   5      182.56      231.36      5.07 o 
   2   5   5     4779.15     4977.75     46.60 o 
   3   5   5      148.47      128.28     17.65 o 
   4   5   5      242.11      246.86     15.60 o 
   5   5   5      272.74      240.00     12.58 o 
   6   5   5     1189.64     1171.06     29.33 o 
   7   5   5        5.98       22.50      8.13 o 
   8   5   5     1070.61     1044.91     40.74 o 
   9   5   5       23.70       41.77     14.72 o 
  -8   6   5     1545.71     1585.46     55.25 o 
  -7   6   5        5.68       15.55      6.55 o 
  -6   6   5      220.15      218.95     12.34 o 
  -5   6   5     7486.82     7353.12    166.94 o 
  -4   6   5    10142.32    10275.85    105.83 o 
  -3   6   5       34.83       45.44      6.19 o 
  -2   6   5     3617.09     3812.43     44.40 o 
  -1   6   5      733.18      777.13     14.55 o 
   0   6   5     4345.25     4348.86     49.05 o 
   1   6   5     3126.70     3084.20     37.85 o 
   2   6   5      427.95      419.55     11.30 o 
   3   6   5     1838.00     1749.54     26.84 o 
   4   6   5      844.37      828.22     17.92 o 
   5   6   5     1458.31     1406.62     31.15 o 
   6   6   5      377.92      379.99     24.23 o 
   7   6   5       15.45       23.86      8.26 o 
   8   6   5        6.44       21.96      9.35 o 
  -7   7   5       23.78        3.91      9.22 o 
  -6   7   5       72.05       74.15     14.61 o 
  -5   7   5      437.77      471.57     19.08 o 
  -4   7   5     1355.23     1449.15     34.29 o 
  -3   7   5      740.28      740.81     17.33 o 
  -2   7   5      528.48      588.71     13.58 o 
  -1   7   5    12469.38    12671.06    126.71 o 
   0   7   5     1255.09     1298.83     27.18 o 
   1   7   5      804.35      730.23     15.34 o 
   2   7   5     3166.58     3069.32     39.98 o 
   3   7   5     3383.18     3242.31     42.77 o 
   4   7   5      704.98      640.41     17.29 o 
   5   7   5       46.59       63.98      7.60 o 
   6   7   5      858.78      932.67     27.20 o 
   7   7   5      280.43      275.89     16.49 o 
  -6   8   5      453.08      490.48     29.87 o 
  -5   8   5        0.31        3.45      9.57 o 
  -4   8   5      213.21      234.55     20.10 o 
  -3   8   5       13.51       16.29     10.00 o 
  -2   8   5       91.14       94.25      9.36 o 
  -1   8   5      187.78      203.66     11.36 o 
   0   8   5      981.53     1003.06     24.44 o 
   1   8   5      725.46      702.85     20.17 o 
   2   8   5     1625.79     1553.28     32.44 o 
   3   8   5     2633.03     2577.45     46.04 o 
   4   8   5     1369.98     1268.02     46.43 o 
   5   8   5      501.45      500.55     19.70 o 
   6   8   5       89.81       96.30     11.75 o 
  -5   9   5       92.73       95.99     18.35 o 
  -4   9   5      343.64      360.24     25.44 o 
  -3   9   5      118.80      119.82     17.34 o 
  -2   9   5      491.57      495.55     27.60 o 
  -1   9   5       26.67       43.33     12.48 o 
   0   9   5      254.59      272.49     28.57 o 
   1   9   5      179.01      192.65     23.47 o 
   2   9   5      178.72      201.19     14.08 o 
   3   9   5      421.52      388.00     27.44 o 
   4   9   5      294.35      287.92     15.55 o 
   5   9   5      120.12      135.03     22.37 o 
  -4  10   5      737.61      767.16     38.59 o 
  -3  10   5      305.94      324.53     25.49 o 
  -2  10   5       33.73       62.56     15.19 o 
  -1  10   5      343.71      360.59     25.29 o 
   0  10   5      519.97      465.01     27.81 o 
   1  10   5      137.95      158.83     13.52 o 
   2  10   5     1404.06     1426.44     34.07 o 
   3  10   5     1064.42     1016.74     28.90 o 
   4  10   5      843.02      809.29     37.40 o 
  -2  11   5      887.09      919.49     42.16 o 
  -1  11   5     2179.76     2230.75     68.45 o 
   0  11   5      295.73      308.81     25.02 o 
   1  11   5        1.25       11.13     11.56 o 
   2  11   5      489.31      526.80     30.96 o 
   3  11   5      737.73      747.34     35.91 o 
  -9   0   6     1390.60     1412.06     48.63 o 
  -8   0   6     1761.55     1718.76     51.21 o 
  -7   0   6      494.72      561.46     24.99 o 
  -6   0   6     5933.76     5903.21     81.25 o 
  -5   0   6     6651.41     6933.00     90.00 o 
  -4   0   6      116.94      189.37      7.73 o 
  -3   0   6       30.57       25.57      5.54 o 
  -2   0   6      481.83      416.99     20.66 o 
  -1   0   6    16073.15    15493.23    411.72 o 
   0   0   6    22717.83    20569.66    581.10 o 
   1   0   6     2900.03     3385.77     60.12 o 
   2   0   6     5581.69     5796.72    100.29 o 
   3   0   6     3743.43     3735.80     71.13 o 
   4   0   6     5067.55     4688.47     89.86 o 
   5   0   6      973.40      980.24     31.58 o 
   6   0   6     1242.89     1291.45     40.39 o 
   7   0   6     3265.06     3239.57     78.35 o 
   8   0   6     1314.12     1275.06     46.61 o 
   9   0   6     1439.77     1461.18     53.67 o 
 -10   1   6      365.18      396.68     27.73 o 
  -9   1   6      468.58      499.10     28.53 o 
  -8   1   6       30.89       48.28      7.95 o 
  -7   1   6     2284.67     2308.90     41.25 o 
  -6   1   6     4341.52     4344.16     51.46 o 
  -5   1   6       34.80       31.77      5.60 o 
  -4   1   6      390.43      325.77      7.16 o 
  -3   1   6      277.61      207.16      5.10 o 
  -2   1   6      187.77      173.77      5.75 o 
  -1   1   6     4131.21     4461.29     64.12 o 
   0   1   6      501.92      568.84      6.48 o 
   1   1   6    25386.17    23489.22    263.61 o 
   2   1   6     5763.92     5901.11     72.51 o 
   3   1   6     7912.35     7905.75     97.04 o 
   4   1   6      129.36      156.59      8.11 o 
   5   1   6      430.59      380.56     13.46 o 
   6   1   6      928.26      926.81     23.48 o 
   7   1   6     2381.87     2363.33     44.78 o 
   8   1   6      682.91      676.20     23.58 o 
   9   1   6      350.05      357.22     18.82 o 
 -10   2   6        5.04       24.28     11.79 o 
  -9   2   6      208.58      249.19     21.25 o 
  -8   2   6      611.20      617.80     20.59 o 
  -7   2   6      255.09      277.89     11.37 o 
  -6   2   6      256.82      224.66      8.81 o 
  -5   2   6      423.77      426.05     10.67 o 
  -4   2   6     1707.78     1704.59     43.09 o 
  -3   2   6     1465.30     1360.24     18.16 o 
  -2   2   6      159.20      173.70      4.01 o 
  -1   2   6     4898.24     5333.91     45.12 o 
   0   2   6    12613.91    12871.47    368.21 o 
   1   2   6     7130.30     7321.03     71.94 o 
   2   2   6      166.79      175.02     23.60 o 
   3   2   6     2856.63     3023.56     43.62 o 
   4   2   6       58.56       92.40      7.61 o 
   5   2   6     1323.66     1259.92     26.81 o 
   6   2   6       37.84       56.81      9.33 o 
   7   2   6     1097.69     1064.96     28.09 o 
   8   2   6       17.24       18.77      7.87 o 
   9   2   6        6.33        5.69      7.82 o 
  -9   3   6       36.27       45.03     12.64 o 
  -8   3   6        6.65       16.06      9.42 o 
  -7   3   6      325.37      338.73     12.04 o 
  -6   3   6     2384.21     2347.28     33.23 o 
  -5   3   6      255.67      255.82      8.55 o 
  -4   3   6      192.46      184.84      6.67 o 
  -3   3   6      479.86      476.83     15.07 o 
  -2   3   6     5281.62     5758.65     71.02 o 
  -1   3   6     7180.56     7351.32     72.04 o 
   0   3   6      159.20      187.09      7.14 o 
   1   3   6     1397.77     1378.61     18.86 o 
   2   3   6    11101.53    10573.67    126.17 o 
   3   3   6     1867.93     1850.38     30.96 o 
   4   3   6      688.94      693.19     17.96 o 
   5   3   6     1632.79     1585.77     31.68 o 
   6   3   6     1101.50     1148.85     27.72 o 
   7   3   6      625.21      610.07     36.86 o 
   8   3   6      131.19      130.38     13.40 o 
   9   3   6     4429.53     4501.76     78.27 o 
  -9   4   6      354.55      352.73     25.48 o 
  -8   4   6      223.79      222.19     22.08 o 
  -7   4   6      515.28      533.96     18.95 o 
  -6   4   6     4303.50     4248.28     54.29 o 
  -5   4   6     6922.19     6790.12     73.57 o 
  -4   4   6     5698.82     5630.41     61.06 o 
  -3   4   6     2324.28     2345.56     29.03 o 
  -2   4   6      356.85      337.70      8.00 o 
  -1   4   6     8987.53     9229.22     77.92 o 
   0   4   6    10693.33    10891.12    105.94 o 
   1   4   6     2313.84     2258.65     27.81 o 
   2   4   6      473.74      484.83     13.96 o 
   3   4   6       27.75       40.21     14.50 o 
   4   4   6      631.20      683.96     40.45 o 
   5   4   6      157.79      171.02     10.42 o 
   6   4   6     1384.74     1324.07     30.71 o 
   7   4   6     1132.21     1128.72     29.98 o 
   8   4   6     2197.58     2169.74     46.81 o 
   9   4   6      561.69      574.20     35.09 o 
  -8   5   6       48.65       68.16     10.30 o 
  -7   5   6     2959.58     2915.23     79.44 o 
  -6   5   6     2776.82     2724.08     47.61 o 
  -5   5   6       68.40       66.14      8.23 o 
  -4   5   6      306.34      292.11      9.29 o 
  -3   5   6     1143.11     1184.47     18.69 o 
  -2   5   6      249.70      262.90      7.79 o 
  -1   5   6     2784.38     2834.17     27.90 o 
   0   5   6    11569.12    11756.42    115.38 o 
   1   5   6     4785.70     4651.33     51.37 o 
   2   5   6     5379.33     5490.28     60.18 o 
   3   5   6     1617.49     1463.72     23.02 o 
   4   5   6       95.29      108.89     12.74 o 
   5   5   6      640.74      565.18     18.60 o 
   6   5   6      468.23      521.06     19.33 o 
   7   5   6     1123.89     1133.42     30.90 o 
   8   5   6      544.04      534.62     34.30 o 
   9   5   6       11.27        0.14     11.52 o 
  -8   6   6      272.41      293.76     16.15 o 
  -7   6   6      396.31      427.70     18.06 o 
  -6   6   6        7.16        2.23      5.36 o 
  -5   6   6      152.05      177.11     11.59 o 
  -4   6   6       28.63       46.15      7.14 o 
  -3   6   6     1015.34     1091.20     18.65 o 
  -2   6   6       20.27       32.34      4.30 o 
  -1   6   6      501.26      529.77     11.88 o 
   0   6   6     2019.86     1987.24     27.02 o 
   1   6   6     1546.30     1533.48     23.09 o 
   2   6   6       98.85       92.49      7.11 o 
   3   6   6       10.28       86.23     10.46 o 
   4   6   6     1509.68     1374.22     24.20 o 
   5   6   6        0.70       14.34      6.19 o 
   6   6   6       32.04       43.96     11.87 o 
   7   6   6      489.02      499.46     20.85 o 
   8   6   6     1842.22     1798.07     61.26 o 
  -7   7   6       64.42       67.59     14.88 o 
  -6   7   6      525.99      539.62     19.16 o 
  -5   7   6      765.86      723.07     21.52 o 
  -4   7   6      812.64      815.50     22.12 o 
  -3   7   6       95.59      113.26     11.57 o 
  -2   7   6      730.21      735.62     20.86 o 
  -1   7   6      472.37      488.87     15.34 o 
   0   7   6      977.75      972.51     17.88 o 
   1   7   6      222.18      226.40      8.89 o 
   2   7   6     3156.13     3130.14     40.83 o 
   3   7   6       20.02       16.83      5.67 o 
   4   7   6       28.74       33.21      5.91 o 
   5   7   6      300.66      305.86     12.56 o 
   6   7   6     2395.00     2345.62     38.56 o 
   7   7   6      299.56      301.19     17.18 o 
  -6   8   6      556.57      538.74     31.08 o 
  -5   8   6     1834.34     1798.22     56.82 o 
  -4   8   6     1026.13     1057.32     40.43 o 
  -3   8   6      289.80      267.42     20.46 o 
  -2   8   6      228.92      235.55     19.34 o 
  -1   8   6     2663.75     2652.79     44.84 o 
   0   8   6     2414.13     2454.91     52.42 o 
   1   8   6     3026.72     2943.99     48.75 o 
   2   8   6       48.46       57.41      8.42 o 
   3   8   6     1547.85     1484.70     32.49 o 
   4   8   6     1339.57     1330.70     31.91 o 
   5   8   6     1522.74     1456.56     34.56 o 
   6   8   6      424.51      461.92     19.99 o 
  -5   9   6      657.30      759.45     37.76 o 
  -4   9   6     1247.44     1345.33     48.56 o 
  -3   9   6      614.72      585.64     30.14 o 
  -2   9   6      806.22      830.72     35.78 o 
  -1   9   6       68.03       65.69     14.07 o 
   0   9   6     2150.55     2189.51     41.41 o 
   1   9   6      238.11      246.10     17.79 o 
   2   9   6     1298.07     1264.14     30.30 o 
   3   9   6       52.11       62.92      9.41 o 
   4   9   6      183.81      197.29     14.62 o 
   5   9   6       37.76       40.63      9.19 o 
  -4  10   6        2.32       -5.32     12.24 o 
  -3  10   6        6.88        0.30     11.00 o 
  -2  10   6       54.36       58.11     14.93 o 
  -1  10   6      608.36      626.49     32.77 o 
   0  10   6        8.56       19.99     11.91 o 
   1  10   6      225.30      202.99     22.21 o 
   2  10   6       29.90       50.56      9.68 o 
   3  10   6       18.92       27.34      8.50 o 
   4  10   6      192.15      194.65     15.87 o 
  -2  11   6      461.23      501.03     32.13 o 
  -1  11   6       42.65       44.13     15.41 o 
   0  11   6      104.38      108.44     18.88 o 
   1  11   6       31.45       36.53     13.91 o 
   2  11   6      232.49      224.92     24.83 o 
   3  11   6        5.57        9.12     10.87 o 
  -9   1   7     1523.79     1544.49     51.45 o 
  -8   1   7     2103.58     2068.79     40.50 o 
  -7   1   7     5193.83     5183.97     61.68 o 
  -6   1   7      113.34      135.75      8.96 o 
  -5   1   7     3763.89     3690.52     62.59 o 
  -4   1   7     3739.99     3724.47     36.12 o 
  -3   1   7    14058.35    13818.49    114.48 o 
  -2   1   7     1879.45     1945.56     23.32 o 
  -1   1   7       59.95       62.98      5.43 o 
   0   1   7     2287.87     2615.69     24.08 o 
   1   1   7     2901.53     3182.48     50.88 o 
   2   1   7     3886.87     4199.60     54.06 o 
   3   1   7      146.60      139.41      6.99 o 
   4   1   7      960.26      964.96     20.81 o 
   5   1   7     1522.21     1573.97     30.41 o 
   6   1   7        7.47       12.47      4.93 o 
   7   1   7       18.11       18.80      6.46 o 
   8   1   7      187.38      266.62     15.87 o 
   9   1   7      415.87      397.15     19.62 o 
 -10   2   7     1477.79     1561.06     55.69 o 
  -9   2   7      699.28      749.88     34.91 o 
  -8   2   7      883.56      905.12     35.91 o 
  -7   2   7      927.19      920.16     19.38 o 
  -6   2   7       55.55       54.36      5.47 o 
  -5   2   7     1045.43     1051.66     17.86 o 
  -4   2   7      549.86      528.83     10.85 o 
  -3   2   7     1959.30     2011.03     22.88 o 
  -2   2   7     9005.01     9143.08     76.44 o 
  -1   2   7    16216.17    16434.24    144.16 o 
   0   2   7    28843.84    27115.72    364.81 o 
   1   2   7        0.18       -1.49      2.63 o 
   2   2   7    11861.46    11695.40    179.03 o 
   3   2   7    12681.09    12454.37    148.56 o 
   4   2   7     9172.02     8838.97    111.23 o 
   5   2   7        6.96       25.77      8.73 o 
   6   2   7        6.99       14.30      5.62 o 
   7   2   7     3556.84     3386.69     58.10 o 
   8   2   7      242.80      252.91     16.10 o 
   9   2   7      336.64      343.35     18.73 o 
  -9   3   7       56.11       46.78     13.26 o 
  -8   3   7        8.29       19.15      9.67 o 
  -7   3   7     2116.27     1991.42     59.51 o 
  -6   3   7        8.82       26.06      4.72 o 
  -5   3   7      530.12      544.43     12.55 o 
  -4   3   7      146.14      136.34      5.92 o 
  -3   3   7     8690.55     8582.93     87.49 o 
  -2   3   7      640.46      732.29     11.39 o 
  -1   3   7      135.80      189.10      4.95 o 
   0   3   7     4747.39     4802.30    132.48 o 
   1   3   7     1792.41     1577.85     20.44 o 
   2   3   7      478.60      573.51     16.13 o 
   3   3   7      251.53      284.00     14.37 o 
   4   3   7     7460.92     7400.28     96.37 o 
   5   3   7     7921.78     7400.76     99.13 o 
   6   3   7     2788.58     2719.10     57.32 o 
   7   3   7     1925.35     1933.38     40.88 o 
   8   3   7      324.19      317.31     24.40 o 
   9   3   7      152.93      202.22     25.35 o 
  -9   4   7      142.99      148.65     19.67 o 
  -8   4   7       97.76       86.52     10.65 o 
  -7   4   7      141.87      164.73     12.64 o 
  -6   4   7     2780.27     2667.69     46.15 o 
  -5   4   7      234.51      258.86      9.36 o 
  -4   4   7       12.87       22.00      3.66 o 
  -3   4   7       41.86       38.95      5.12 o 
  -2   4   7     5024.10     5228.31     54.75 o 
  -1   4   7     1227.22     1190.23     16.67 o 
   0   4   7      111.42      175.43      5.90 o 
   1   4   7      228.76      225.48     11.15 o 
   2   4   7     1132.92     1135.03     17.99 o 
   3   4   7     4420.80     4309.42     60.54 o 
   4   4   7      221.90      245.31     11.10 o 
   5   4   7      751.70      707.42     20.30 o 
   6   4   7      554.36      549.88     19.62 o 
   7   4   7       28.64       42.24      8.83 o 
   8   4   7      208.89      224.91     17.13 o 
   9   4   7      261.17      286.64     30.06 o 
  -8   5   7     1047.79     1077.07     29.96 o 
  -7   5   7      249.22      256.92     14.23 o 
  -6   5   7        6.45        5.39      5.86 o 
  -5   5   7     1434.92     1426.52     29.89 o 
  -4   5   7      911.50      936.42     17.01 o 
  -3   5   7       33.80       49.85      4.56 o 
  -2   5   7      485.40      465.53     10.31 o 
  -1   5   7     3125.16     3170.40     36.80 o 
   0   5   7     3862.98     3761.25     42.55 o 
   1   5   7       43.83       64.96      9.26 o 
   2   5   7     1207.01     1202.42     19.73 o 
   3   5   7      201.57      199.30      8.07 o 
   4   5   7       18.69       26.14      7.88 o 
   5   5   7     1060.30     1032.81     36.64 o 
   6   5   7     1015.41      956.61     26.41 o 
   7   5   7       11.26       13.80      7.12 o 
   8   5   7      990.33      925.63     29.59 o 
  -8   6   7      401.94      402.62     18.66 o 
  -7   6   7     1010.36      950.05     26.98 o 
  -6   6   7     1236.38     1183.48     28.95 o 
  -5   6   7     1797.72     1741.94     35.03 o 
  -4   6   7      188.29      226.59     11.47 o 
  -3   6   7       13.43       17.53      4.27 o 
  -2   6   7     3609.04     3682.95     43.34 o 
  -1   6   7     6201.25     6288.62     67.21 o 
   0   6   7     1164.02     1194.13     19.20 o 
   1   6   7      417.48      413.74     10.90 o 
   2   6   7     1278.09     1200.08     20.59 o 
   3   6   7      493.16      475.42     13.03 o 
   4   6   7      256.67      220.44      9.84 o 
   5   6   7      800.30      716.82     37.53 o 
   6   6   7      855.18      804.33     34.67 o 
   7   6   7     1193.30     1138.47     31.72 o 
   8   6   7       34.33       49.71     15.36 o 
  -7   7   7     1091.65     1062.54     43.60 o 
  -6   7   7       53.99       73.21      9.52 o 
  -5   7   7        1.52        5.36      5.59 o 
  -4   7   7      129.29      165.59     16.92 o 
  -3   7   7     4885.01     4932.09     71.80 o 
  -2   7   7     7192.66     7371.81     78.98 o 
  -1   7   7     1507.24     1545.19     23.95 o 
   0   7   7      693.37      690.49     20.51 o 
   1   7   7      150.57      155.29      8.87 o 
   2   7   7     2091.86     2022.39     30.22 o 
   3   7   7     1512.15     1327.10     23.95 o 
   4   7   7     3076.37     3017.18     42.41 o 
   5   7   7     2835.45     2693.39     40.59 o 
   6   7   7     3711.47     3598.72     51.51 o 
   7   7   7      176.71      189.25     23.85 o 
  -6   8   7       24.86       26.70     12.53 o 
  -5   8   7      753.30      766.62     35.99 o 
  -4   8   7     1830.27     1807.80     55.27 o 
  -3   8   7      570.01      583.48     29.05 o 
  -2   8   7     1893.57     2000.57     56.66 o 
  -1   8   7      488.01      511.92     16.86 o 
   0   8   7        3.71        6.11      5.60 o 
   1   8   7      596.49      582.48     31.58 o 
   2   8   7       98.10      108.58     10.44 o 
   3   8   7      333.44      317.63     15.10 o 
   4   8   7      730.34      711.23     22.42 o 
   5   8   7      503.07      473.28     20.70 o 
   6   8   7      252.87      258.50     15.95 o 
  -5   9   7       19.95       23.20     12.50 o 
  -4   9   7      114.89      132.68     19.31 o 
  -3   9   7       78.73      104.66     16.76 o 
  -2   9   7     1059.25     1101.00     41.79 o 
  -1   9   7      474.47      475.11     27.05 o 
   0   9   7      297.93      297.32     22.24 o 
   1   9   7      514.00      471.20     34.45 o 
   2   9   7     1279.34     1229.01     29.94 o 
   3   9   7      131.21      136.40     12.56 o 
   4   9   7      172.14      166.00     13.89 o 
   5   9   7      692.87      698.01     24.36 o 
  -4  10   7      467.92      420.36     29.90 o 
  -3  10   7      741.49      731.64     36.85 o 
  -2  10   7     1435.39     1509.96     52.67 o 
  -1  10   7     1432.34     1522.69     52.44 o 
   0  10   7      164.71      201.95     22.41 o 
   1  10   7       16.74       15.29     10.66 o 
   2  10   7     1527.18     1455.93     34.59 o 
   3  10   7      443.29      459.02     19.79 o 
   4  10   7      426.25      424.48     19.62 o 
  -1  11   7       56.79       76.51     17.73 o 
   0  11   7       16.59       19.11     12.86 o 
   1  11   7       41.99       31.15     13.55 o 
   2  11   7      846.86      910.61     41.43 o 
  -8   0   8      484.57      497.19     25.59 o 
  -7   0   8     6598.38     6398.03    123.71 o 
  -6   0   8     1069.53      972.29     41.05 o 
  -5   0   8      426.38      367.98     12.04 o 
  -4   0   8     3958.40     4282.66     57.38 o 
  -3   0   8    17505.40    18244.77    220.35 o 
  -2   0   8     5435.47     5557.09     67.17 o 
  -1   0   8     1072.15     1377.69     29.13 o 
   0   0   8     1587.21     1697.53     53.89 o 
   1   0   8    43896.12    41831.89    668.86 o 
   2   0   8     4978.14     4657.70     83.73 o 
   3   0   8     2662.06     2567.12     53.74 o 
   4   0   8    16910.60    16842.25    281.02 o 
   5   0   8      158.25      154.03     13.19 o 
   6   0   8        9.95       16.73      7.42 o 
   7   0   8     2261.91     2255.87     62.01 o 
   8   0   8       49.06       58.93     13.77 o 
   9   0   8      174.91      204.90     23.51 o 
  -9   1   8      536.12      560.73     29.69 o 
  -8   1   8        9.97       48.21      7.49 o 
  -7   1   8     1529.01     1574.68     27.71 o 
  -6   1   8     2347.26     2312.47     33.95 o 
  -5   1   8       69.34      107.42      5.37 o 
  -4   1   8     3656.90     3555.48     34.74 o 
  -3   1   8    25266.55    25695.52    208.17 o 
  -2   1   8     7648.92     8263.67     69.05 o 
  -1   1   8       48.30       61.69      5.92 o 
   0   1   8    10852.84    10955.33    110.34 o 
   1   1   8     7827.55     8286.08     80.67 o 
   2   1   8     1001.45      998.56     24.43 o 
   3   1   8       76.05       79.83      6.24 o 
   4   1   8     5569.36     5459.55     73.33 o 
   5   1   8      244.48      255.90     16.85 o 
   6   1   8      640.74      613.39     19.29 o 
   7   1   8      416.37      410.95     17.17 o 
   8   1   8     5191.58     5164.98     82.65 o 
   9   1   8      207.64      242.03     18.25 o 
 -10   2   8      298.13      288.21     23.57 o 
  -9   2   8      215.92      241.83     20.45 o 
  -8   2   8      103.75      108.40     15.35 o 
  -7   2   8        8.38       15.76      4.53 o 
  -6   2   8     1986.71     1987.12     29.08 o 
  -5   2   8      118.83      110.16     10.91 o 
  -4   2   8     8836.70     8793.23     81.48 o 
  -3   2   8      536.10      531.64      8.50 o 
  -2   2   8      156.85      156.59      5.15 o 
  -1   2   8      148.45      163.81      3.33 o 
   0   2   8     1167.61     1282.07     23.57 o 
   1   2   8      830.24      948.78     33.47 o 
   3   2   8        5.57       17.47     10.45 o 
   4   2   8      464.06      447.22     14.21 o 
   5   2   8     4274.46     4054.61     60.63 o 
   6   2   8       26.09       26.19      7.84 o 
   7   2   8     1836.77     1782.94     78.08 o 
   8   2   8        0.37       -2.41      7.44 o 
   9   2   8      881.59      865.22     29.36 o 
  -9   3   8       55.60       78.47     15.47 o 
  -8   3   8      905.93      868.20     36.02 o 
  -7   3   8       54.28       83.96      9.46 o 
  -6   3   8     1702.51     1627.89     25.87 o 
  -5   3   8      791.08      763.92     17.74 o 
  -4   3   8     3279.51     3249.06     38.12 o 
  -3   3   8     5369.04     5627.25     58.38 o 
  -2   3   8     1309.10     1296.22     16.91 o 
  -1   3   8     1784.36     1985.23     33.86 o 
   0   3   8      254.91      198.10     16.76 o 
   1   3   8     7060.05     7362.65     74.03 o 
   2   3   8     3161.65     3225.02     48.85 o 
   3   3   8     4909.40     5063.74     68.12 o 
   4   3   8     3598.24     3532.14     53.27 o 
   5   3   8     1193.56     1216.33     71.60 o 
   6   3   8      430.46      469.24     17.80 o 
   7   3   8     4144.71     4001.65     66.66 o 
   8   3   8      377.88      402.87     23.11 o 
   9   3   8     1200.85     1283.44     36.53 o 
  -9   4   8      198.10      221.39     23.16 o 
  -8   4   8      839.82      863.50     26.04 o 
  -7   4   8     3072.94     3013.31     61.81 o 
  -6   4   8     4139.49     3910.47     61.16 o 
  -5   4   8     8400.89     8080.42     85.27 o 
  -4   4   8       59.14       81.40      7.49 o 
  -3   4   8      613.49      640.56     11.98 o 
  -2   4   8     2440.70     2584.12     42.51 o 
  -1   4   8      189.64      183.47      6.02 o 
   0   4   8     1343.02     1251.20     17.63 o 
   1   4   8     4714.21     4684.79     50.74 o 
   2   4   8     4426.82     4366.03     49.06 o 
   3   4   8      796.41      853.11     27.04 o 
   4   4   8      201.26      180.41     10.15 o 
   5   4   8      149.07      168.75     11.44 o 
   6   4   8     4929.05     4615.92     71.78 o 
   7   4   8     1779.13     1686.15     38.53 o 
   8   4   8        2.86        6.75      7.75 o 
   9   4   8      309.29      324.14     32.08 o 
  -8   5   8       35.43       47.87      8.91 o 
  -7   5   8       35.79       49.13      8.77 o 
  -6   5   8     1573.39     1514.13     32.84 o 
  -5   5   8     4243.91     4202.55     63.61 o 
  -4   5   8     1496.69     1521.82     29.88 o 
  -3   5   8      151.64      150.37      6.30 o 
  -2   5   8     1764.39     1807.27     24.26 o 
  -1   5   8     2756.74     2776.22     33.20 o 
   0   5   8     7671.92     7626.24     78.17 o 
   1   5   8     3059.68     2844.56     40.92 o 
   2   5   8     1733.49     1781.58     27.52 o 
   3   5   8      538.76      530.92     16.57 o 
   4   5   8      105.26      113.06     12.96 o 
   5   5   8      122.56      125.20     10.82 o 
   6   5   8       48.46       63.37      9.20 o 
   7   5   8      108.76      118.92     12.55 o 
   8   5   8       61.35       80.74     11.89 o 
  -8   6   8       14.53       26.74      7.86 o 
  -7   6   8      407.15      416.11     18.11 o 
  -6   6   8      383.60      409.34     19.25 o 
  -5   6   8      425.28      430.14     16.49 o 
  -4   6   8      367.20      387.09     14.69 o 
  -3   6   8      211.28      204.75     20.76 o 
  -2   6   8      612.49      672.13     13.72 o 
  -1   6   8       14.49       16.68      3.72 o 
   0   6   8      399.90      405.78     10.47 o 
   1   6   8     2410.97     2380.89     31.69 o 
   2   6   8     2243.06     2276.98     31.71 o 
   3   6   8     2634.98     2491.49     34.93 o 
   4   6   8      735.36      705.01     16.80 o 
   5   6   8      838.80      814.30     23.35 o 
   6   6   8        9.39       23.80     11.55 o 
   7   6   8      142.17      155.04     14.35 o 
   8   6   8       85.57       86.74     18.85 o 
  -7   7   8        3.02       22.42      6.97 o 
  -6   7   8       86.06      110.26     11.00 o 
  -5   7   8      111.56      132.00     12.43 o 
  -4   7   8     1094.04     1081.40     36.85 o 
  -3   7   8       67.24       81.59     10.36 o 
  -2   7   8      276.67      290.54     12.91 o 
  -1   7   8     1659.32     1769.34     30.28 o 
   0   7   8     1027.53     1028.15     18.71 o 
   1   7   8     2889.76     2767.29     36.77 o 
   2   7   8     1657.17     1657.31     26.70 o 
   3   7   8     1171.99     1158.89     22.22 o 
   4   7   8      365.61      369.26     13.17 o 
   5   7   8      846.41      830.16     20.58 o 
   6   7   8       66.13       87.91      9.35 o 
   7   7   8      218.27      218.36     13.98 o 
  -6   8   8      504.79      482.14     28.98 o 
  -5   8   8     3144.93     3300.13     84.22 o 
  -4   8   8       35.15       48.48     12.61 o 
  -3   8   8       52.13       56.84     13.30 o 
  -2   8   8     1834.78     1821.35     53.45 o 
  -1   8   8     2668.49     2748.35     69.36 o 
   0   8   8      121.77      139.40     10.73 o 
   1   8   8      537.03      521.32     17.32 o 
   2   8   8     8074.73     7880.29    105.97 o 
   3   8   8     2180.19     2052.60     32.89 o 
   4   8   8       53.15       71.47     10.79 o 
   5   8   8       63.77       56.27      9.57 o 
   6   8   8     1872.66     1899.13     42.50 o 
   7   8   8      396.28      420.02     28.08 o 
  -5   9   8      808.49      848.70     39.80 o 
  -4   9   8     1504.74     1538.32     53.19 o 
  -3   9   8       78.45       91.42     16.78 o 
  -2   9   8      352.00      348.33     24.39 o 
  -1   9   8      953.96      905.56     36.99 o 
   0   9   8       42.09       31.30     10.95 o 
   1   9   8      197.60      192.75     12.65 o 
   2   9   8     1123.24     1112.52     28.25 o 
   3   9   8      811.90      815.31     24.51 o 
   4   9   8      147.20      156.06     13.59 o 
   5   9   8       32.08       24.62      8.54 o 
  -4  10   8       32.07       48.97     15.87 o 
  -3  10   8       13.92       31.26     12.48 o 
  -2  10   8        1.26        3.10     10.24 o 
  -1  10   8      340.69      338.06     24.97 o 
   0  10   8      511.90      535.29     30.55 o 
   1  10   8       16.43       24.13     11.56 o 
   2  10   8     1389.27     1413.35     50.30 o 
   3  10   8      465.15      501.55     20.81 o 
   4  10   8      113.74      114.42     13.45 o 
  -1  11   8      109.67      103.41     20.06 o 
   0  11   8      108.60      128.45     20.68 o 
   1  11   8      216.06      229.62     25.89 o 
   2  11   8      416.14      444.07     29.36 o 
  -9   1   9     3210.60     3318.63     82.85 o 
  -8   1   9     1567.52     1600.94     48.79 o 
  -7   1   9      971.38      954.37     19.58 o 
  -6   1   9     1394.23     1377.20     19.78 o 
  -5   1   9       41.11       59.16      4.32 o 
  -4   1   9      818.52      936.41     15.87 o 
  -3   1   9       11.31       12.18      2.56 o 
  -2   1   9      422.05      402.23     11.75 o 
  -1   1   9      467.99      570.71     14.41 o 
   0   1   9     1327.95     1364.00     13.96 o 
   1   1   9     3853.02     4175.33     43.57 o 
   2   1   9     1954.06     1968.31     29.79 o 
   3   1   9      869.05      969.11     19.74 o 
   4   1   9     3233.44     3035.74     46.25 o 
   5   1   9      627.26      576.16     17.35 o 
   6   1   9      173.33      203.42     14.50 o 
   7   1   9      192.21      201.11     14.72 o 
   8   1   9     1995.94     1971.79     43.62 o 
   9   1   9      515.24      498.04     22.42 o 
  -9   2   9       52.64       61.10     13.49 o 
  -8   2   9      153.97      140.05     12.16 o 
  -7   2   9     1280.01     1246.13     38.76 o 
  -6   2   9     1606.32     1543.69     24.46 o 
  -5   2   9      467.01      466.84     11.00 o 
  -4   2   9     2315.26     2289.63     24.86 o 
  -3   2   9    27020.20    26724.22    216.89 o 
  -2   2   9    20562.48    20574.04    166.80 o 
  -1   2   9     2338.90     2438.45     32.25 o 
   0   2   9      640.23      720.13      8.61 o 
   1   2   9     6251.85     6528.49    114.83 o 
   2   2   9     5890.74     5749.23    100.51 o 
   3   2   9      174.45      167.60      8.26 o 
   4   2   9     3287.24     3206.18     71.40 o 
   5   2   9     8743.64     8610.96    167.79 o 
   6   2   9     2812.77     2665.00     47.44 o 
   7   2   9      730.59      748.20     23.89 o 
   8   2   9      342.40      336.43     17.93 o 
   9   2   9      345.45      376.15     20.29 o 
  -9   3   9      955.81      947.12     39.85 o 
  -8   3   9       41.02       48.46      8.34 o 
  -7   3   9     1073.28     1059.95     26.75 o 
  -6   3   9     1991.99     1851.90     35.47 o 
  -5   3   9      116.26      132.98      6.97 o 
  -4   3   9      580.43      612.14     12.13 o 
  -3   3   9        3.13        7.22      3.40 o 
  -2   3   9    14144.23    14928.53    141.75 o 
  -1   3   9     3019.66     2926.33     42.92 o 
   0   3   9    23939.93    23500.44    383.36 o 
   1   3   9     4618.97     4774.01     50.67 o 
   2   3   9       31.70       42.44      6.07 o 
   3   3   9     1984.92     2024.75     33.77 o 
   4   3   9     5222.64     4994.64     70.07 o 
   5   3   9      239.01      260.72     12.50 o 
   6   3   9        1.99        4.77      5.70 o 
   7   3   9      216.02      193.59     14.61 o 
   8   3   9       17.16       28.89      8.26 o 
   9   3   9       45.29       57.31     16.64 o 
  -9   4   9      699.64      712.69     35.37 o 
  -8   4   9      188.37      214.42     13.85 o 
  -7   4   9      169.33      207.37     12.86 o 
  -6   4   9      249.37      268.76     13.20 o 
  -5   4   9     1067.18     1066.96     24.56 o 
  -4   4   9      206.85      221.68      7.64 o 
  -3   4   9        1.95       10.31      5.18 o 
  -2   4   9     3043.28     3301.23     37.09 o 
  -1   4   9       97.20      119.46      6.25 o 
   0   4   9     3182.46     3378.64     37.94 o 
   1   4   9        5.18       17.39      5.01 o 
   2   4   9     5249.83     4933.40     54.55 o 
   3   4   9      103.15      135.40      8.78 o 
   4   4   9       83.00       97.49      8.81 o 
   5   4   9     1272.64     1197.50     27.90 o 
   6   4   9       56.21       67.08      9.29 o 
   7   4   9     1377.13     1330.00     33.64 o 
   8   4   9      467.53      464.97     21.31 o 
  -8   5   9      181.47      199.45     22.67 o 
  -7   5   9      988.12      976.64     27.16 o 
  -6   5   9      444.75      473.75     17.47 o 
  -5   5   9     1549.11     1571.35     32.19 o 
  -4   5   9       12.42       35.70     16.48 o 
  -3   5   9      664.44      641.69     17.33 o 
  -2   5   9        7.57       13.52      2.91 o 
  -1   5   9     4785.18     4911.56     53.12 o 
   0   5   9      949.05      879.10     18.81 o 
   1   5   9      671.75      743.97     20.12 o 
   2   5   9      106.59      112.78     13.21 o 
   3   5   9       50.43       59.61      5.83 o 
   4   5   9       24.16       20.64      8.32 o 
   5   5   9      997.52      958.21     25.34 o 
   6   5   9      117.82      115.34     11.73 o 
   7   5   9       37.45       34.37      8.94 o 
   8   5   9       10.34       21.88      8.88 o 
  -8   6   9     2333.56     2410.70     49.81 o 
  -7   6   9      222.27      257.39     14.83 o 
  -6   6   9      338.66      338.07     15.59 o 
  -5   6   9     4360.99     4306.32    140.24 o 
  -4   6   9     4009.42     4031.07     61.80 o 
  -3   6   9     1582.58     1596.29     31.47 o 
  -2   6   9     1435.41     1488.62     22.43 o 
  -1   6   9      141.25      140.16      6.77 o 
   0   6   9      478.63      442.42     11.02 o 
   1   6   9       15.19       31.58      7.96 o 
   2   6   9      251.00      285.60      9.85 o 
   3   6   9      122.39      158.50      8.25 o 
   4   6   9      988.08      952.27     20.13 o 
   5   6   9     5093.19     4909.89     61.53 o 
   6   6   9     4004.96     3878.98     90.97 o 
   7   6   9     1197.79     1148.20     32.57 o 
   8   6   9       82.12      115.68     21.12 o 
  -7   7   9      338.58      367.30     17.56 o 
  -6   7   9     1431.02     1474.08     47.60 o 
  -5   7   9      394.43      393.51     16.54 o 
  -4   7   9     2682.04     2732.98     47.95 o 
  -3   7   9       19.11       35.40     10.72 o 
  -2   7   9      815.12      813.56     21.53 o 
  -1   7   9     5419.35     5599.55    117.28 o 
   0   7   9     3350.11     3322.70     41.60 o 
   1   7   9      197.19      233.36      9.12 o 
   2   7   9      469.29      474.96     13.30 o 
   3   7   9     5271.71     5162.00     62.05 o 
   4   7   9     3416.38     3176.84     44.51 o 
   5   7   9      311.93      330.44     13.26 o 
   6   7   9      596.00      559.05     17.84 o 
   7   7   9      370.81      407.64     16.36 o 
  -6   8   9      153.31      143.94     20.24 o 
  -5   8   9      490.21      542.17     29.82 o 
  -4   8   9     1664.61     1617.28     52.39 o 
  -3   8   9      458.13      471.15     26.14 o 
  -2   8   9     1192.62     1211.82     42.47 o 
  -1   8   9      236.17      244.62     19.97 o 
   0   8   9      732.44      718.26     16.27 o 
   1   8   9        1.70       14.35      4.80 o 
   2   8   9      176.33      160.27      9.54 o 
   3   8   9        2.05       15.18      5.47 o 
   4   8   9      277.39      280.45     12.13 o 
   5   8   9       22.74       28.06      6.53 o 
   6   8   9       15.39       22.24      8.33 o 
  -5   9   9      445.92      467.67     29.58 o 
  -4   9   9      477.71      493.36     29.36 o 
  -3   9   9      212.03      219.76     20.04 o 
  -2   9   9        2.41       14.86     11.00 o 
  -1   9   9      456.51      417.53     26.18 o 
   0   9   9      729.88      761.37     34.41 o 
   1   9   9      140.23      171.74     19.93 o 
   2   9   9      187.41      198.56     13.58 o 
   3   9   9      926.62      940.60     26.65 o 
   4   9   9       63.23       86.16     10.92 o 
   5   9   9       68.57       98.03     14.97 o 
  -4  10   9     2067.56     2171.38     68.73 o 
  -3  10   9     1598.68     1658.76     57.41 o 
  -2  10   9      404.68      404.33     27.73 o 
  -1  10   9      121.84      115.58     18.38 o 
   0  10   9       12.92       -8.99      8.99 o 
   1  10   9       94.67       79.01     15.87 o 
   2  10   9      676.28      664.49     33.99 o 
   3  10   9       70.25       68.75     10.74 o 
   4  10   9      418.76      460.70     20.73 o 
  -1  11   9     1666.82     1672.79     59.19 o 
   0  11   9      498.34      537.06     32.64 o 
   1  11   9        1.49       -6.17     10.93 o 
  -8   0  10      171.42      154.09     16.38 o 
  -7   0  10       11.69       15.08      5.63 o 
  -6   0  10      866.68      893.40     21.48 o 
  -5   0  10    14791.23    14804.87    178.15 o 
  -4   0  10    15459.41    15541.60    183.70 o 
  -3   0  10     1812.54     1556.43     24.07 o 
  -2   0  10     1195.98     1122.50     23.57 o 
  -1   0  10       68.82       26.43      3.15 o 
   0   0  10       17.12       30.27      9.58 o 
   1   0  10    13980.55    13531.60    418.49 o 
   2   0  10     5932.78     6398.46    112.19 o 
   3   0  10    11948.56    11560.26    196.03 o 
   4   0  10       43.45       60.01      9.11 o 
   5   0  10       15.36       11.04      6.54 o 
   6   0  10      151.52      153.24     16.59 o 
   7   0  10        2.03        3.70      7.58 o 
   8   0  10     3951.11     3910.71     96.42 o 
   9   0  10     2141.96     2224.56     70.86 o 
  -8   1  10      325.73      338.72     21.78 o 
  -7   1  10      638.95      608.99     15.21 o 
  -6   1  10     6717.71     6519.62     62.33 o 
  -5   1  10     3932.53     4096.67     40.88 o 
  -4   1  10     2050.21     1826.74     20.65 o 
  -3   1  10     3035.11     3167.23     30.11 o 
  -2   1  10    11407.23    11508.11     94.91 o 
  -1   1  10      168.71      182.07      4.68 o 
   0   1  10     2218.48     2281.47     21.63 o 
   1   1  10    14929.79    14998.56    148.01 o 
   2   1  10     3245.44     3016.08     42.06 o 
   3   1  10     8004.38     8211.16    142.90 o 
   4   1  10     5905.69     5745.59     77.29 o 
   5   1  10     3188.86     3066.96     49.32 o 
   6   1  10      404.48      389.27     15.90 o 
   7   1  10      496.05      510.77     19.78 o 
   8   1  10     1130.27     1115.64     31.63 o 
   9   1  10        6.47        9.02      7.61 o 
  -9   2  10       44.51       62.99     13.43 o 
  -8   2  10      185.82      233.20     13.76 o 
  -7   2  10      135.06      177.61     11.13 o 
  -6   2  10     1248.62     1176.81     23.61 o 
  -5   2  10        6.90       13.09      2.78 o 
  -4   2  10     2825.66     2780.73     28.82 o 
  -3   2  10     1181.76     1156.78     13.98 o 
  -2   2  10      627.76      546.79     10.31 o 
  -1   2  10     3124.08     3499.71     44.66 o 
   0   2  10      456.01      482.18      8.19 o 
   1   2  10     4460.81     4544.56     41.15 o 
   2   2  10     3047.81     3148.41     44.18 o 
   3   2  10       89.74      117.84      7.68 o 
   4   2  10     2199.81     2233.70     37.86 o 
   5   2  10     1774.31     1776.62     34.39 o 
   6   2  10       26.13       28.18      6.72 o 
   7   2  10       12.56       21.86      7.55 o 
   8   2  10       24.78       33.21      9.14 o 
   9   2  10      123.28      125.18     22.97 o 
  -9   3  10      663.26      680.63     33.37 o 
  -8   3  10      636.32      643.62     21.92 o 
  -7   3  10       79.62       98.90     10.22 o 
  -6   3  10      503.91      515.40     17.21 o 
  -5   3  10     2204.65     2246.25     30.14 o 
  -4   3  10     4631.91     4519.88     49.69 o 
  -3   3  10      125.46      149.79      5.17 o 
  -2   3  10      705.25      651.17      9.93 o 
  -1   3  10     6096.36     6112.72     53.38 o 
   0   3  10       35.24       76.92      4.48 o 
   1   3  10     4067.01     4239.59     38.91 o 
   2   3  10     9282.24     9018.20    159.01 o 
   3   3  10    10044.06     9877.44    243.49 o 
   4   3  10      402.25      406.11     14.52 o 
   5   3  10     1557.12     1539.14     32.12 o 
   6   3  10      974.90      915.93     25.12 o 
   7   3  10      103.42      126.23     12.55 o 
   8   3  10      982.56      951.93     29.44 o 
   9   3  10       25.09       37.53     15.50 o 
  -9   4  10       15.98       21.22     10.48 o 
  -8   4  10      369.99      372.61     17.43 o 
  -7   4  10      688.22      696.20     21.84 o 
  -6   4  10       24.79       33.59      6.80 o 
  -5   4  10       44.36       48.70      7.13 o 
  -4   4  10     6874.98     6833.15    100.02 o 
  -3   4  10       98.93       94.93      5.07 o 
  -2   4  10      278.46      271.85      6.87 o 
  -1   4  10      605.89      565.48     10.28 o 
   0   4  10     6391.31     6513.19     81.37 o 
   1   4  10     8756.41     8774.88     88.74 o 
   2   4  10     2893.38     2649.99     40.83 o 
   3   4  10      232.04      220.06     17.95 o 
   4   4  10      390.42      380.40     14.33 o 
   5   4  10     2606.77     2596.08     46.02 o 
   6   4  10     1036.50      987.30     27.04 o 
   7   4  10       32.83       59.01     15.67 o 
   8   4  10     1199.78     1177.76     33.88 o 
  -8   5  10      726.95      751.64     24.96 o 
  -7   5  10     2493.53     2499.10     47.71 o 
  -6   5  10     4515.66     4471.23     69.42 o 
  -5   5  10     1064.33     1062.28     25.58 o 
  -4   5  10     2027.86     2068.10     67.66 o 
  -3   5  10        2.65        5.82      6.03 o 
  -2   5  10      253.42      243.88     11.30 o 
  -1   5  10      463.36      466.38     10.19 o 
   0   5  10      319.03      344.79     14.98 o 
   1   5  10       29.92       26.78      3.94 o 
   2   5  10      304.56      324.29     10.88 o 
   3   5  10     2105.03     2112.18     30.57 o 
   4   5  10      623.31      592.53     36.39 o 
   5   5  10      224.63      246.80     16.66 o 
   6   5  10        6.83        7.41      6.54 o 
   7   5  10      812.68      768.71     25.82 o 
   8   5  10      538.38      528.98     23.11 o 
  -8   6  10      115.43      158.41     14.29 o 
  -7   6  10      139.37      182.79     14.40 o 
  -6   6  10      118.30      119.53     11.59 o 
  -5   6  10        3.62       10.31      5.96 o 
  -4   6  10      345.47      356.76     14.42 o 
  -3   6  10     5313.43     5408.30     77.03 o 
  -2   6  10      282.89      283.76     12.26 o 
  -1   6  10      139.65      140.74      6.75 o 
   0   6  10      451.44      443.39     12.48 o 
   1   6  10     3349.58     3245.96     40.42 o 
   2   6  10      229.14      234.15      9.15 o 
   3   6  10       88.73      100.52     12.45 o 
   4   6  10       62.06       60.97      6.79 o 
   5   6  10       37.40       53.11      7.17 o 
   6   6  10     1839.15     1713.70     53.33 o 
   7   6  10      186.53      209.10     25.87 o 
   8   6  10     1356.51     1247.65     52.37 o 
  -8   7  10       79.41      100.13     14.76 o 
  -7   7  10      979.08      954.30     31.83 o 
  -6   7  10      471.73      482.21     19.11 o 
  -5   7  10      975.10      977.07     26.44 o 
  -4   7  10       46.72       42.71      7.55 o 
  -3   7  10      119.10      123.40     10.33 o 
  -2   7  10     1252.98     1311.47     48.10 o 
  -1   7  10     6760.76     6610.77     91.25 o 
   0   7  10      139.66      142.49      9.44 o 
   1   7  10      411.29      450.05     12.39 o 
   2   7  10       89.66       84.46      7.34 o 
   3   7  10      710.38      754.16     17.83 o 
   4   7  10        4.36       15.35      6.20 o 
   5   7  10        0.49        6.98      5.22 o 
   6   7  10      188.22      204.47     12.95 o 
   7   7  10       13.75       13.92      7.07 o 
  -6   8  10      475.24      511.86     30.08 o 
  -5   8  10       36.81       64.83     14.87 o 
  -4   8  10     4032.98     4056.73     95.61 o 
  -3   8  10     1038.68     1043.60     40.03 o 
  -2   8  10     1932.77     1896.91     50.04 o 
  -1   8  10      396.17      394.96     15.75 o 
   0   8  10     4397.98     4292.10    134.98 o 
   1   8  10     3194.04     3098.22     41.68 o 
   2   8  10     1434.06     1412.01     30.51 o 
   3   8  10      424.52      402.43     13.74 o 
   4   8  10      427.04      403.69     14.35 o 
   5   8  10      765.48      761.16     24.37 o 
   6   8  10      122.15      105.79     10.56 o 
  -5   9  10     1039.47     1162.47     47.20 o 
  -4   9  10        2.25        2.08     10.90 o 
  -3   9  10        2.19       -8.69      9.72 o 
  -2   9  10      712.91      784.61     35.48 o 
  -1   9  10       23.20       30.44     11.19 o 
   0   9  10      732.76      712.22     33.62 o 
   1   9  10      990.61      998.88     39.88 o 
   2   9  10     1215.70     1178.78     29.36 o 
   3   9  10     2903.39     2831.01     51.61 o 
   4   9  10      235.58      228.00     15.14 o 
   5   9  10      891.24      865.53     27.88 o 
  -3  10  10       36.21       65.54     15.94 o 
  -2  10  10      446.68      471.83     29.42 o 
  -1  10  10       88.75       74.10     15.92 o 
   0  10  10      344.00      372.96     26.61 o 
   1  10  10      113.46      145.00     19.46 o 
   2  10  10     1046.66     1030.53     42.95 o 
   3  10  10       70.60       69.18     15.39 o 
   4  10  10        7.15        7.23      7.60 o 
   0  11  10        3.86       -1.32     11.18 o 
  -8   1  11       64.51       65.34      9.14 o 
  -7   1  11      121.02      134.39     23.40 o 
  -6   1  11       46.98       70.40      7.45 o 
  -5   1  11     1799.28     1780.70     21.77 o 
  -4   1  11      365.80      326.60      7.04 o 
  -3   1  11     1768.53     1803.75     19.12 o 
  -2   1  11     2518.60     2621.24     27.39 o 
  -1   1  11       73.00       98.33      6.94 o 
   0   1  11     2463.46     2530.23     26.28 o 
   1   1  11     4565.25     4934.85     48.39 o 
   2   1  11     1239.77     1154.80     20.91 o 
   3   1  11     3268.59     3229.08     46.86 o 
   4   1  11      892.22      941.79     29.82 o 
   5   1  11      184.40      193.77     10.87 o 
   6   1  11     1170.73     1115.67     27.66 o 
   7   1  11     4427.14     4345.97     70.70 o 
   8   1  11     1474.83     1421.81     36.53 o 
   9   1  11       24.98       37.37      9.84 o 
  -9   2  11     2370.46     2419.56     67.36 o 
  -8   2  11     3528.88     3561.26     60.67 o 
  -7   2  11     3349.59     3331.50     55.34 o 
  -6   2  11       35.19       32.76      6.26 o 
  -5   2  11     1569.61     1564.31     20.06 o 
  -4   2  11     6012.29     5821.68     66.11 o 
  -3   2  11     2775.53     2611.35     25.92 o 
  -2   2  11      675.76      611.50     10.78 o 
  -1   2  11    10674.46    10782.68    104.87 o 
   0   2  11    15025.26    15063.71    144.74 o 
   1   2  11     5383.65     5441.77     66.22 o 
   2   2  11     1481.31     1431.10     20.58 o 
   3   2  11     2581.89     2644.21     55.63 o 
   4   2  11     9043.15     8812.52    245.79 o 
   5   2  11     1547.31     1517.81     31.51 o 
   6   2  11      150.21      134.39     11.45 o 
   7   2  11      207.85      200.95     14.74 o 
   8   2  11      903.76      927.65     29.19 o 
   9   2  11      149.70      148.09     15.71 o 
  -9   3  11      205.86      251.32     20.83 o 
  -8   3  11      406.34      392.49     17.36 o 
  -7   3  11      865.39      864.10     27.16 o 
  -6   3  11     6667.41     6374.14     88.86 o 
  -5   3  11        5.19       11.43      4.79 o 
  -4   3  11        0.47       12.61      4.81 o 
  -3   3  11     4282.53     4226.08     45.60 o 
  -2   3  11    11998.01    12046.41    135.43 o 
  -1   3  11     8628.70     8894.44     74.80 o 
   0   3  11     7421.62     7432.26     63.45 o 
   1   3  11     1526.07     1712.23     24.13 o 
   2   3  11      909.56      984.19     16.71 o 
   3   3  11       77.28       55.22      8.28 o 
   4   3  11     1538.74     1537.86     30.40 o 
   5   3  11     4388.38     4183.38     64.13 o 
   6   3  11      117.92      119.47     11.26 o 
   7   3  11     2928.50     2850.59     53.52 o 
   8   3  11        2.82        3.77      7.24 o 
  -9   4  11      232.66      246.39     15.34 o 
  -8   4  11      613.30      585.43     21.60 o 
  -7   4  11      540.18      509.19     22.45 o 
  -6   4  11       75.04       78.66      8.88 o 
  -5   4  11      306.60      332.47     13.66 o 
  -4   4  11     5371.03     5307.28     88.61 o 
  -3   4  11      354.39      368.95     12.65 o 
  -2   4  11     1703.04     1575.58     20.60 o 
  -1   4  11      612.51      601.80     10.69 o 
   0   4  11       96.71      119.69      8.67 o 
   1   4  11     1808.97     1827.65     24.75 o 
   2   4  11      806.91      860.53     22.27 o 
   3   4  11      735.44      732.74     22.58 o 
   4   4  11     1180.10     1176.98     26.42 o 
   5   4  11      235.31      241.09     12.90 o 
   6   4  11     3118.38     2990.29     53.43 o 
   7   4  11     2151.55     2076.32     44.51 o 
   8   4  11     1002.34     1005.90     31.28 o 
  -8   5  11      474.66      484.40     20.27 o 
  -7   5  11      497.65      527.72     19.79 o 
  -6   5  11      336.70      351.61     15.69 o 
  -5   5  11      562.53      588.90     18.71 o 
  -4   5  11      560.04      515.37     16.56 o 
  -3   5  11      310.85      349.61     13.22 o 
  -2   5  11      273.39      283.52     11.35 o 
  -1   5  11     2452.19     2443.29     30.34 o 
   0   5  11      111.16      116.29      5.89 o 
   1   5  11     1519.13     1429.02     21.76 o 
   2   5  11      579.71      545.02     14.72 o 
   3   5  11      178.90      194.44      8.74 o 
   4   5  11      228.15      213.61     11.52 o 
   5   5  11       76.67       87.44      9.81 o 
   6   5  11     1458.73     1405.67     33.90 o 
   7   5  11      170.56      161.27     14.56 o 
   8   5  11      370.62      390.34     20.84 o 
  -8   6  11     1408.44     1479.79     37.19 o 
  -7   6  11      827.65      835.95     25.82 o 
  -6   6  11       58.73       77.15      9.80 o 
  -5   6  11      490.24      499.24     18.16 o 
  -4   6  11      124.30      144.10     11.20 o 
  -3   6  11      992.88     1030.57     31.45 o 
  -2   6  11      214.85      219.22     15.25 o 
  -1   6  11     6163.79     5997.48     64.84 o 
   0   6  11     1955.66     2015.71     27.97 o 
   1   6  11     2504.67     2350.72     32.04 o 
   2   6  11      988.83      898.44     17.96 o 
   3   6  11     6923.32     6454.93     73.34 o 
   4   6  11     1603.06     1583.61     27.67 o 
   5   6  11     5181.74     5096.62     63.89 o 
   6   6  11     1448.07     1369.34     34.24 o 
   7   6  11       24.21       28.45      9.15 o 
  -8   7  11      133.53      142.02     18.00 o 
  -7   7  11      234.20      232.77     15.54 o 
  -6   7  11     2273.40     2274.08     56.39 o 
  -5   7  11      274.14      297.77     14.97 o 
  -4   7  11      883.52      904.73     24.59 o 
  -3   7  11     2433.43     2509.08     45.08 o 
  -2   7  11     7107.23     7109.39    226.11 o 
  -1   7  11     4248.99     4307.56     65.33 o 
   0   7  11      341.37      355.31     13.58 o 
   1   7  11      196.77      216.74      9.16 o 
   2   7  11     2563.53     2336.29     34.15 o 
   3   7  11      354.49      361.91     12.45 o 
   4   7  11     2914.49     2720.21     40.76 o 
   5   7  11      698.76      701.86     19.09 o 
   6   7  11     2283.02     2293.26     39.25 o 
   7   7  11       90.82      102.14     10.78 o 
  -6   8  11       50.77       33.76     12.97 o 
  -5   8  11       65.96       88.28     16.15 o 
  -4   8  11       20.19       42.97     12.45 o 
  -3   8  11        5.72        8.48      5.68 o 
  -2   8  11       96.67      104.76     15.70 o 
  -1   8  11       64.90       91.14     12.42 o 
   0   8  11       70.54       87.16      9.58 o 
   1   8  11      154.71      149.35      8.88 o 
   2   8  11      157.78      165.91     13.22 o 
   3   8  11       17.47       21.34      5.78 o 
   4   8  11       96.12      105.09      9.42 o 
   5   8  11       18.51       21.53      6.31 o 
   6   8  11        0.16       -0.59      6.16 o 
  -5   9  11      378.62      410.49     28.17 o 
  -4   9  11       34.89       40.88     14.10 o 
  -3   9  11      114.26      110.58     17.44 o 
  -2   9  11      434.55      397.45     26.15 o 
  -1   9  11      533.17      545.97     30.06 o 
   0   9  11      354.26      380.04     24.56 o 
   1   9  11     1248.98     1180.88     43.77 o 
   2   9  11      491.08      543.49     30.01 o 
   3   9  11      314.00      299.49     16.00 o 
   4   9  11       68.42       93.99     11.53 o 
   5   9  11       69.09       90.72     13.53 o 
  -3  10  11        3.84        9.63     11.87 o 
  -2  10  11      451.30      471.46     30.57 o 
  -1  10  11        6.08        5.45     10.44 o 
   0  10  11      202.68      217.72     23.89 o 
   1  10  11      285.52      261.98     22.55 o 
   2  10  11      349.61      371.40     26.91 o 
   3  10  11        4.48        8.50     11.06 o 
   4  10  11      382.83      378.52     27.24 o 
  -7   0  12      699.51      680.94     19.77 o 
  -6   0  12     8362.41     8231.17    141.06 o 
  -5   0  12     2939.78     2868.43     43.61 o 
  -4   0  12    10588.77    10767.27    130.32 o 
  -3   0  12     1954.92     1647.84     25.98 o 
  -2   0  12     3718.85     3788.25     79.88 o 
  -1   0  12    10850.72    11940.87    139.37 o 
   0   0  12      167.14      147.81      5.35 o 
   1   0  12    17267.35    18213.03    446.46 o 
   2   0  12    21209.71    22316.92    361.58 o 
   3   0  12     2526.13     2590.99     56.19 o 
   4   0  12     1890.65     1830.92     46.40 o 
   5   0  12      913.52      841.43     30.68 o 
   6   0  12     1194.73     1113.07     39.07 o 
   7   0  12     3904.22     3832.90     91.24 o 
   8   0  12     7644.17     7629.87    159.29 o 
   9   0  12      238.48      261.10     28.01 o 
  -8   1  12       48.90       56.75      8.54 o 
  -7   1  12     1853.51     1837.73     36.22 o 
  -6   1  12      996.16      970.84     15.89 o 
  -5   1  12     2171.43     2200.17     28.52 o 
  -4   1  12      207.05      189.89      5.46 o 
  -3   1  12     8279.40     8205.31     70.42 o 
  -2   1  12     2520.67     2471.73     34.01 o 
  -1   1  12     1380.94     1418.58     14.54 o 
   0   1  12     2001.95     2047.84     20.47 o 
   1   1  12    24809.22    25419.56    215.28 o 
   2   1  12     2684.39     2701.85     39.28 o 
   3   1  12      442.17      348.57     11.54 o 
   4   1  12      295.87      311.88     12.17 o 
   5   1  12     1252.30     1264.92     27.94 o 
   6   1  12       56.23       49.53      8.21 o 
   7   1  12       46.68       50.88      8.99 o 
   8   1  12     1138.31     1163.84     32.95 o 
   9   1  12      370.70      373.58     20.52 o 
  -8   2  12      110.13      146.14     21.05 o 
  -7   2  12      350.21      377.02     15.56 o 
  -6   2  12      240.77      249.41     12.05 o 
  -5   2  12      112.03      116.37      8.31 o 
  -4   2  12       13.02       28.52      2.90 o 
  -3   2  12      906.88     1022.48     12.61 o 
  -2   2  12     3221.15     3176.00     42.19 o 
  -1   2  12     1277.27     1301.23     17.41 o 
   0   2  12      614.34      710.13     11.07 o 
   1   2  12       82.92      110.70      9.52 o 
   2   2  12     3482.46     3629.40     41.73 o 
   3   2  12        0.28        2.66      3.56 o 
   4   2  12     1372.45     1329.29     27.38 o 
   5   2  12       12.42       26.92      6.53 o 
   6   2  12       40.85       53.34     22.88 o 
   7   2  12     1266.46     1236.16     32.19 o 
   8   2  12       26.95       28.59      9.07 o 
   9   2  12      484.88      471.55     33.44 o 
  -9   3  12      869.98      947.47     29.00 o 
  -8   3  12        9.59       30.39      7.39 o 
  -7   3  12     1414.72     1390.07     31.72 o 
  -6   3  12      960.38      988.51     24.52 o 
  -5   3  12     1185.66     1225.38     26.17 o 
  -4   3  12      643.54      579.46     15.78 o 
  -3   3  12     4516.47     4650.20     90.36 o 
  -2   3  12     8813.70     9373.48    156.86 o 
  -1   3  12      846.23      917.23     10.69 o 
   0   3  12    19324.47    19259.20    189.57 o 
   1   3  12     7594.97     7550.93     65.89 o 
   2   3  12      854.91      798.14     14.88 o 
   3   3  12     1133.57     1032.81     22.33 o 
   4   3  12      932.81      904.53     25.42 o 
   5   3  12       46.52       58.64      7.96 o 
   6   3  12      653.97      671.49     21.95 o 
   7   3  12       96.63      114.10     12.39 o 
   8   3  12      638.43      648.48     24.90 o 
  -9   4  12      144.59      165.05     14.67 o 
  -8   4  12        7.65       22.04      7.30 o 
  -7   4  12      487.13      485.65     19.24 o 
  -6   4  12     1904.90     1843.89     36.78 o 
  -5   4  12     3763.97     3749.70     68.95 o 
  -4   4  12     1175.44     1200.68     25.67 o 
  -3   4  12       53.58       67.94      6.91 o 
  -2   4  12      863.96      873.81     13.27 o 
  -1   4  12     3671.08     3662.41     40.50 o 
   0   4  12     1719.32     1618.49     21.84 o 
   1   4  12      543.60      594.97     12.14 o 
   2   4  12     1799.46     1731.10     25.11 o 
   3   4  12    10371.37    10168.77    105.54 o 
   4   4  12     2759.80     2727.85     45.99 o 
   5   4  12     1445.70     1387.16     31.20 o 
   6   4  12      275.24      281.42     15.11 o 
   7   4  12     1077.50     1029.72     29.91 o 
   8   4  12      730.81      782.24     27.71 o 
  -8   5  12      320.52      354.50     17.34 o 
  -7   5  12      271.19      263.66     14.44 o 
  -6   5  12      901.67      894.81     24.81 o 
  -5   5  12      467.72      479.70     17.09 o 
  -4   5  12       77.19       94.50     17.54 o 
  -3   5  12     1062.73     1095.70     24.59 o 
  -2   5  12      815.70      845.50     20.46 o 
  -1   5  12      115.50      130.74      5.67 o 
   0   5  12        5.00       15.67      5.98 o 
   1   5  12     2250.34     2253.52     36.84 o 
   2   5  12      751.75      746.46     15.55 o 
   3   5  12     3512.95     3393.03     43.57 o 
   4   5  12      108.97      113.51     10.17 o 
   5   5  12      463.08      468.22     18.07 o 
   6   5  12      383.14      387.68     21.09 o 
   7   5  12        4.26        5.21      7.66 o 
   8   5  12      410.73      451.08     22.31 o 
  -8   6  12       18.67       26.61      8.11 o 
  -7   6  12      438.93      447.64     24.30 o 
  -6   6  12     1734.00     1716.06     60.96 o 
  -5   6  12     1820.11     1835.40     38.02 o 
  -4   6  12      994.06     1014.58     25.38 o 
  -3   6  12     2378.60     2454.72     43.37 o 
  -2   6  12      168.32      185.87     11.39 o 
   0   6  12        4.02       10.35      3.55 o 
   1   6  12     2746.37     2562.76     34.30 o 
   2   6  12     1572.68     1630.30     26.07 o 
   3   6  12        7.33       19.75      4.95 o 
   4   6  12      424.18      414.64     13.61 o 
   5   6  12     1361.30     1281.29     30.01 o 
   6   6  12      464.69      447.28     19.46 o 
   7   6  12       29.22       22.21     12.23 o 
  -7   7  12     1542.43     1632.38     45.01 o 
  -6   7  12      113.02      148.26     13.27 o 
  -5   7  12     1444.80     1433.58     33.50 o 
  -4   7  12      190.71      217.36     12.71 o 
  -3   7  12      513.23      517.04     18.19 o 
  -2   7  12      775.84      857.46     26.52 o 
  -1   7  12      319.88      365.78     15.15 o 
   0   7  12      507.56      511.50     17.66 o 
   1   7  12      127.28      125.48      8.08 o 
   2   7  12       17.88       19.67      4.99 o 
   3   7  12      473.77      461.68     14.10 o 
   4   7  12      242.77      265.89     11.89 o 
   5   7  12      843.12      791.86     20.51 o 
   6   7  12     1025.63     1016.25     24.66 o 
   7   7  12       77.07       86.27     10.43 o 
  -6   8  12      271.10      292.15     24.09 o 
  -5   8  12     3779.31     3823.46     94.22 o 
  -4   8  12     4036.14     4122.13     76.81 o 
  -3   8  12      198.21      203.49     13.23 o 
  -2   8  12       40.40       46.92      7.97 o 
  -1   8  12     3641.18     3723.81     77.54 o 
   0   8  12      162.73      169.54     12.77 o 
   1   8  12       32.33       40.09     12.21 o 
   2   8  12     1824.98     1793.36     30.01 o 
   3   8  12     4141.44     3975.99     53.07 o 
   4   8  12       15.24       17.12      6.24 o 
   5   8  12      101.83      112.32     10.22 o 
   6   8  12      332.96      317.24     14.93 o 
  -5   9  12        7.19       16.75     11.23 o 
  -4   9  12     1397.34     1405.98     51.88 o 
  -3   9  12       24.54       31.91     13.31 o 
  -2   9  12      240.34      289.42     23.28 o 
  -1   9  12       17.10       16.98     10.86 o 
   0   9  12     2054.26     1948.79     59.42 o 
   1   9  12      851.19      779.62     35.42 o 
   2   9  12     5595.61     5400.09    119.72 o 
   3   9  12     1783.39     1728.78     57.04 o 
   4   9  12      247.03      251.47     15.65 o 
   5   9  12      263.10      277.96     19.43 o 
  -3  10  12      150.70      170.79     22.91 o 
  -2  10  12      771.91      779.17     38.76 o 
  -1  10  12      101.61      140.52     19.84 o 
   0  10  12       90.11       89.64     17.29 o 
   1  10  12      194.12      231.52     24.42 o 
   2  10  12      223.04      231.02     24.48 o 
   3  10  12      106.35       96.88     18.12 o 
  -8   1  13       14.16       16.79      9.51 o 
  -7   1  13        3.47       15.65      4.83 o 
  -6   1  13        6.47        8.71      4.92 o 
  -5   1  13      879.18      920.89     18.39 o 
  -4   1  13      180.01      172.89      5.66 o 
  -3   1  13     3675.70     3728.04     34.86 o 
  -2   1  13       17.39       36.41      3.17 o 
  -1   1  13      540.05      519.96      7.05 o 
   0   1  13     1636.45     1601.82     17.10 o 
   1   1  13    10890.83    10968.93     92.94 o 
   2   1  13     5354.97     5474.67     88.49 o 
   3   1  13     4726.11     4730.58     92.20 o 
   4   1  13     2239.31     2281.26     38.84 o 
   5   1  13     2303.26     2296.59     41.34 o 
   6   1  13      718.48      685.31     21.72 o 
   7   1  13      777.32      730.74     24.02 o 
   8   1  13      366.47      352.41     18.67 o 
  -8   2  13       79.89       83.49     10.04 o 
  -7   2  13      287.15      276.17     13.46 o 
  -6   2  13     6046.32     5961.51     68.54 o 
  -5   2  13     1401.52     1399.01     22.58 o 
  -4   2  13        0.97       13.52      5.39 o 
  -3   2  13     3746.19     3826.35     43.32 o 
  -2   2  13    15625.29    15462.42    149.33 o 
  -1   2  13    10643.74    10884.21    106.63 o 
   0   2  13     3069.57     3000.19     47.51 o 
   1   2  13      916.82      861.63     12.28 o 
   2   2  13     8342.61     8593.66     87.69 o 
   3   2  13      247.61      266.67     10.70 o 
   4   2  13      163.01      135.80      9.60 o 
   5   2  13     1751.06     1745.41     59.81 o 
   6   2  13     4153.75     3941.50     64.03 o 
   7   2  13     1540.69     1541.79     36.63 o 
   8   2  13      483.92      514.13     22.40 o 
  -9   3  13     2118.80     2211.29     47.17 o 
  -8   3  13     1910.09     1954.31     41.67 o 
  -7   3  13     4260.15     4121.75     67.50 o 
  -6   3  13     2719.73     2623.01     61.43 o 
  -5   3  13      101.10      130.00     12.36 o 
  -4   3  13      885.11      900.66     19.41 o 
  -3   3  13     6011.55     6191.13     66.04 o 
  -2   3  13      599.68      622.47     11.58 o 
  -1   3  13     3950.01     4075.94     36.77 o 
   0   3  13      169.58      192.73     21.72 o 
   1   3  13     2886.68     2852.99     28.51 o 
   2   3  13     2657.85     2711.45     34.37 o 
   3   3  13      635.53      649.91     14.30 o 
   4   3  13     4669.97     4563.64     66.66 o 
   5   3  13     7293.22     7210.02     99.31 o 
   6   3  13      808.33      834.60     24.90 o 
   7   3  13       48.49       54.12     10.98 o 
   8   3  13      322.27      359.24     19.50 o 
  -9   4  13      111.86      146.40     18.45 o 
  -8   4  13     1227.09     1242.40     32.39 o 
  -7   4  13      378.72      400.12     17.03 o 
  -6   4  13        0.28       -1.24      5.00 o 
  -5   4  13     2183.15     2116.63     38.86 o 
  -4   4  13      112.08      126.82      9.57 o 
  -3   4  13       40.59       52.00     11.45 o 
  -2   4  13     2969.15     3149.83     47.91 o 
  -1   4  13       11.49       32.47      5.76 o 
   0   4  13     6061.43     5935.21     62.46 o 
   1   4  13     1446.89     1570.07     27.19 o 
   2   4  13      387.97      403.66     24.86 o 
   3   4  13      359.38      334.90     11.54 o 
   4   4  13     4664.97     4602.37     56.37 o 
   5   4  13        2.91        9.77      5.88 o 
   6   4  13       40.33       28.05      7.61 o 
   7   4  13       67.27       70.69     10.94 o 
   8   4  13      117.57      145.85     15.16 o 
  -8   5  13     1115.98     1135.30     31.63 o 
  -7   5  13      230.72      241.86     20.04 o 
  -6   5  13       24.77       29.28      7.35 o 
  -5   5  13      704.59      746.65     21.52 o 
  -4   5  13      901.00      904.75     22.86 o 
  -3   5  13       30.49       35.05      6.03 o 
  -2   5  13      327.06      347.99     13.15 o 
  -1   5  13       60.84       65.12      7.03 o 
   0   5  13      484.06      463.46     10.92 o 
   1   5  13       42.52       51.37      5.19 o 
   2   5  13     1650.93     1644.09     25.52 o 
   3   5  13      157.97      177.81      9.42 o 
   4   5  13     3272.57     3146.11     52.27 o 
   5   5  13      654.06      655.85     20.52 o 
   6   5  13     1804.99     1748.68     39.08 o 
   7   5  13       33.05       37.00      9.21 o 
   8   5  13      117.16      115.47     21.54 o 
  -8   6  13       33.13       34.88     10.77 o 
  -7   6  13     3500.01     3593.24     63.53 o 
  -6   6  13      129.53      132.89     12.05 o 
  -5   6  13      491.76      492.23     18.19 o 
  -4   6  13      197.38      220.01     13.39 o 
  -3   6  13     4191.74     4124.29     63.54 o 
  -2   6  13     1597.09     1680.40     39.30 o 
  -1   6  13    15992.54    15378.06    189.47 o 
   0   6  13     3617.72     3404.75     41.56 o 
   1   6  13       27.62       64.54      8.63 o 
   2   6  13      641.82      625.74     14.99 o 
   3   6  13     1455.15     1534.06     26.36 o 
   4   6  13      144.60      155.35     10.00 o 
   5   6  13      296.09      288.96     12.25 o 
   6   6  13     1243.35     1264.31     33.17 o 
   7   6  13     1050.89     1031.12     31.39 o 
  -7   7  13     1188.40     1237.72     44.18 o 
  -6   7  13       73.99       80.75     10.56 o 
  -5   7  13       41.31       42.40      8.39 o 
  -4   7  13     2733.93     2753.78     49.75 o 
  -3   7  13      343.27      384.15     15.99 o 
  -2   7  13       31.85       53.93     10.98 o 
  -1   7  13     2024.63     2027.83     38.80 o 
   0   7  13     6706.93     6542.95    194.25 o 
   1   7  13     1097.23      992.95     19.33 o 
   2   7  13       61.61       52.75      6.41 o 
   3   7  13      688.05      672.47     17.34 o 
   4   7  13     1069.78     1106.26     23.65 o 
   5   7  13      378.33      357.42     14.14 o 
   6   7  13      740.46      748.74     21.23 o 
   7   7  13      358.48      369.64     29.29 o 
  -6   8  13      106.93      137.30     19.55 o 
  -5   8  13       16.95       46.82      9.40 o 
  -4   8  13      101.23      126.83     12.00 o 
  -3   8  13        0.52       30.24     21.66 o 
  -2   8  13       65.90       65.31      9.48 o 
  -1   8  13       65.59       82.71      9.49 o 
   0   8  13      108.48      125.21     11.26 o 
   1   8  13      278.23      291.67     14.71 o 
   2   8  13      165.31      168.11     13.61 o 
   3   8  13        0.60       15.18      5.58 o 
   4   8  13      132.02      150.25     10.91 o 
   5   8  13      413.79      412.14     15.66 o 
   6   8  13      451.21      454.00     17.44 o 
  -5   9  13      181.95      219.41     24.15 o 
  -4   9  13      675.29      752.49     37.52 o 
  -3   9  13     1514.83     1476.99     52.21 o 
  -2   9  13       16.49       22.89     11.48 o 
  -1   9  13      539.40      562.56     30.79 o 
   0   9  13      143.64      144.90     18.68 o 
   1   9  13       64.45       81.80     15.71 o 
   2   9  13       36.77       56.92     14.01 o 
   3   9  13      179.24      190.17     22.19 o 
   4   9  13        9.01        8.25      7.59 o 
   5   9  13      243.20      241.76     16.68 o 
  -3  10  13        5.43        1.96     11.61 o 
  -2  10  13       30.65       51.09     15.07 o 
  -1  10  13      173.86      167.49     22.03 o 
   0  10  13      280.77      268.90     23.76 o 
   1  10  13       85.46      116.54     18.74 o 
   2  10  13      941.33      947.60     42.52 o 
   3  10  13      438.27      362.05     27.52 o 
  -8   0  14     1016.05      986.27     39.79 o 
  -7   0  14      488.26      535.56     26.84 o 
  -6   0  14       80.72       89.99      8.14 o 
  -5   0  14      206.14      217.42      9.33 o 
  -4   0  14     3192.01     3238.74     45.79 o 
  -3   0  14      141.90      167.37      6.35 o 
  -2   0  14     2811.72     2811.76     37.81 o 
  -1   0  14       48.06       89.78      5.63 o 
   0   0  14     5529.88     6210.80    152.85 o 
   1   0  14    10022.71     9851.82    230.44 o 
   2   0  14    12991.54    12827.17    154.41 o 
   3   0  14    15281.72    15183.96    255.53 o 
   4   0  14     1608.90     1691.73     45.07 o 
   5   0  14     3435.29     3361.20     76.39 o 
   6   0  14     2701.83     2592.31     67.37 o 
   7   0  14     1971.79     1926.23     59.07 o 
   8   0  14      502.61      527.28     32.20 o 
  -8   1  14       48.24       67.39     14.18 o 
  -7   1  14       31.29       36.90      5.68 o 
  -6   1  14     2013.55     1936.17     29.42 o 
  -5   1  14     9124.34     8776.41     78.39 o 
  -4   1  14     1325.50     1218.04     15.52 o 
  -3   1  14    10549.21    10831.36     91.45 o 
  -2   1  14     1262.33     1295.27     28.92 o 
  -1   1  14      538.80      580.17      8.55 o 
   0   1  14     4464.08     4805.96     43.25 o 
   1   1  14      312.08      481.81     17.90 o 
   2   1  14     1886.76     1813.11     24.67 o 
   3   1  14       66.92       57.06      6.24 o 
   4   1  14     4683.85     4636.19     92.99 o 
   5   1  14       19.17       22.28      6.35 o 
   6   1  14      117.96      133.80     11.71 o 
   7   1  14      185.82      193.97     15.04 o 
   8   1  14      874.17      869.39     28.57 o 
  -9   2  14        2.95       -0.33     10.54 o 
  -8   2  14       78.56       87.94     10.16 o 
  -7   2  14      262.44      267.92     16.01 o 
  -6   2  14     1277.45     1352.52     25.60 o 
  -5   2  14     2072.15     2036.27     31.52 o 
  -4   2  14       39.34       43.20      4.45 o 
  -3   2  14     2197.91     2159.60     27.77 o 
  -2   2  14     2846.26     2895.21     33.80 o 
  -1   2  14        2.51       12.66      3.49 o 
   0   2  14      895.18      881.60     11.32 o 
   1   2  14      928.13      954.45     12.88 o 
   2   2  14      448.92      500.76     11.91 o 
   3   2  14       65.44       57.36      9.63 o 
   4   2  14        6.66       12.43      4.88 o 
   5   2  14      846.15      852.23     23.14 o 
   6   2  14     1911.74     1864.99     39.06 o 
   7   2  14      258.94      275.40     16.00 o 
   8   2  14      331.11      379.84     19.66 o 
  -9   3  14      219.93      257.61     23.08 o 
  -8   3  14      567.13      622.21     33.16 o 
  -7   3  14        0.81       20.65      6.53 o 
  -6   3  14     1326.20     1304.46     28.98 o 
  -5   3  14     6927.32     6813.86     75.26 o 
  -4   3  14     9095.88     9064.46     94.30 o 
  -3   3  14       10.56       14.49      3.29 o 
  -2   3  14      532.12      570.56     11.17 o 
  -1   3  14     2022.15     1937.35     24.37 o 
   0   3  14     3283.37     3256.58     38.56 o 
   1   3  14        6.22       19.68      7.79 o 
   2   3  14     2205.03     2217.95     29.92 o 
   3   3  14       75.84       82.38      6.35 o 
   4   3  14      440.69      512.81     16.78 o 
   5   3  14      182.22      182.97     12.51 o 
   6   3  14     1153.17     1111.18     29.08 o 
   7   3  14      226.37      236.55     15.68 o 
   8   3  14       98.73       77.67     12.35 o 
  -9   4  14        3.45        7.11      8.79 o 
  -8   4  14      660.92      703.88     23.98 o 
  -7   4  14      843.47      882.54     25.42 o 
  -6   4  14       35.83       46.80      7.70 o 
  -5   4  14     1242.84     1256.64     28.06 o 
  -4   4  14      399.44      410.85     14.42 o 
  -3   4  14     6405.03     6426.47    165.93 o 
  -2   4  14     4728.41     4690.94     66.11 o 
  -1   4  14     2737.20     2798.48     34.49 o 
   0   4  14       41.90       46.55      4.10 o 
   1   4  14     2900.13     2883.10     50.51 o 
   2   4  14     8611.72     8566.05    143.60 o 
   3   4  14     1526.68     1498.16     24.76 o 
   4   4  14     3168.74     3089.58     42.16 o 
   5   4  14      218.72      217.17     12.80 o 
   6   4  14      471.95      460.75     18.83 o 
   7   4  14      162.54      164.70     14.70 o 
   8   4  14      121.81      134.84     20.85 o 
  -8   5  14       37.04       61.46     10.47 o 
  -7   5  14       13.65       17.37      6.83 o 
  -6   5  14        2.90       12.15      5.89 o 
  -5   5  14     1612.79     1574.84     33.49 o 
  -4   5  14      718.62      726.53     20.45 o 
  -3   5  14     2029.37     2075.66     56.53 o 
  -2   5  14      810.18      800.02     20.49 o 
  -1   5  14       21.72       32.13      6.13 o 
   0   5  14       81.00       96.69      5.83 o 
   1   5  14      759.76      729.82     14.79 o 
   2   5  14     1490.37     1429.20     23.46 o 
   3   5  14     1903.06     1870.96     29.24 o 
   4   5  14     7160.17     6790.94     94.92 o 
   5   5  14     2968.25     2858.13     42.51 o 
   6   5  14        0.04        8.15      6.62 o 
   7   5  14      745.20      762.73     26.58 o 
  -8   6  14      204.74      225.45     17.51 o 
  -7   6  14       23.53       75.04     10.60 o 
  -6   6  14      897.79      907.83     26.40 o 
  -5   6  14      143.80      137.50     11.91 o 
  -4   6  14      175.28      190.65     11.54 o 
  -3   6  14      364.73      373.87     18.45 o 
  -2   6  14        0.75        6.41      8.42 o 
  -1   6  14     1461.32     1477.78     30.74 o 
   0   6  14      825.65      827.20     21.98 o 
   1   6  14     3522.13     3435.13     43.18 o 
   2   6  14      393.37      394.51     12.14 o 
   3   6  14      450.13      426.95     20.95 o 
   4   6  14      489.51      463.15     14.60 o 
   5   6  14       80.22       71.07      8.14 o 
   6   6  14      363.47      342.62     14.51 o 
   7   6  14        1.08        6.49      8.42 o 
  -7   7  14      492.55      527.59     38.11 o 
  -6   7  14       24.90       34.52      8.63 o 
  -5   7  14      140.47      144.92     12.82 o 
  -4   7  14      131.43      148.17     12.25 o 
  -3   7  14      735.48      729.57     28.95 o 
  -2   7  14        1.47        7.47      5.11 o 
  -1   7  14      565.67      618.84     19.55 o 
   0   7  14      947.42      890.14     24.26 o 
   1   7  14      620.29      610.81     20.15 o 
   2   7  14       34.81       36.62      5.75 o 
   3   7  14     2966.75     2811.73     45.68 o 
   4   7  14     1524.92     1441.29     35.86 o 
   5   7  14      243.93      241.20     12.08 o 
   6   7  14      351.28      356.85     15.27 o 
  -6   8  14      306.36      311.36     16.83 o 
  -5   8  14      604.60      636.09     22.79 o 
  -4   8  14      438.36      442.02     18.52 o 
  -3   8  14     3047.43     3059.87     73.51 o 
  -2   8  14      479.72      511.77     24.81 o 
  -1   8  14      265.04      274.55     14.82 o 
   0   8  14     2770.62     2738.54     50.00 o 
   1   8  14     1403.59     1341.82     32.31 o 
   2   8  14     2190.43     2089.59     43.21 o 
   3   8  14      616.69      572.25     16.82 o 
   4   8  14      505.86      483.04     16.16 o 
   5   8  14       91.09      107.86     10.28 o 
   6   8  14      420.52      431.60     19.62 o 
  -5   9  14      823.27      848.68     40.60 o 
  -4   9  14     3008.01     3145.22     84.95 o 
  -3   9  14     1457.29     1489.31     52.78 o 
  -2   9  14      778.11      758.24     36.25 o 
  -1   9  14      172.45      164.75     20.60 o 
   0   9  14      514.54      524.24     29.53 o 
   1   9  14      335.80      315.30     24.05 o 
   2   9  14     1447.92     1489.56     51.90 o 
   3   9  14      437.52      494.57     30.21 o 
   4   9  14      813.92      816.42     39.34 o 
   5   9  14      317.91      298.99     23.42 o 
  -3  10  14       68.75       69.20     17.01 o 
  -2  10  14       59.18       74.09     16.82 o 
  -1  10  14       93.89       96.79     18.19 o 
   0  10  14      954.27      950.67     42.52 o 
   1  10  14       52.12       62.87     15.39 o 
   2  10  14      348.78      371.83     27.93 o 
   3  10  14     1060.78     1104.88     46.88 o 
  -8   1  15        1.22        3.59      8.53 o 
  -7   1  15       66.43       70.55      6.93 o 
  -6   1  15     1653.41     1710.13     27.26 o 
  -5   1  15     1148.31     1125.74     19.58 o 
  -4   1  15      657.00      622.09     10.06 o 
  -3   1  15     3943.51     4011.74     37.30 o 
  -2   1  15     2370.69     2336.48     33.57 o 
  -1   1  15     5054.05     5238.06     46.19 o 
   0   1  15    11294.27    11181.30     94.02 o 
   1   1  15     5820.30     5680.66     51.76 o 
   2   1  15      647.50      648.43     11.10 o 
   3   1  15       65.65       58.77      6.41 o 
   4   1  15     1893.89     1870.00     34.58 o 
   5   1  15     1139.31     1096.62     26.54 o 
   6   1  15     2783.45     2603.78     48.22 o 
   7   1  15     2422.39     2396.90     48.25 o 
   8   1  15      568.55      579.87     23.80 o 
  -9   2  15      836.37      872.77     41.75 o 
  -8   2  15     2862.57     2883.59     78.45 o 
  -7   2  15     2486.67     2410.89     44.48 o 
  -6   2  15     3765.07     3806.86     48.47 o 
  -5   2  15       13.12       30.59      9.52 o 
  -4   2  15     3201.20     3275.31     39.95 o 
  -3   2  15     3937.34     3797.10     51.83 o 
  -2   2  15       34.82       50.86      4.05 o 
  -1   2  15     3268.46     3154.22    137.16 o 
   0   2  15     4527.89     4510.07     41.23 o 
   1   2  15     8853.01     8957.90     77.90 o 
   2   2  15      690.93      760.76     22.30 o 
   3   2  15     1925.32     1970.97     28.36 o 
   4   2  15      715.59      732.63     19.95 o 
   5   2  15     4332.50     4211.32     65.14 o 
   6   2  15     1445.80     1386.34     32.79 o 
   7   2  15     1804.62     1771.33     40.58 o 
   8   2  15      177.80      183.26     19.03 o 
  -9   3  15     1095.10     1163.82     48.23 o 
  -8   3  15       89.83      121.03     14.64 o 
  -7   3  15      397.48      389.32     22.87 o 
  -6   3  15       70.02       84.75      9.00 o 
  -5   3  15      938.50      948.34     18.50 o 
  -4   3  15     1414.64     1402.84     22.10 o 
  -3   3  15      783.36      753.10     18.95 o 
  -2   3  15    12753.05    12688.95    125.34 o 
  -1   3  15     4545.30     4400.39     48.03 o 
   0   3  15     3214.70     3337.43     42.05 o 
   1   3  15      464.87      474.99      8.49 o 
   2   3  15     1293.16     1322.78     17.47 o 
   3   3  15      702.41      709.10     17.79 o 
   4   3  15     7124.41     7154.61     96.64 o 
   5   3  15      972.41      927.99     24.91 o 
   6   3  15      352.62      377.62     17.19 o 
   7   3  15        8.91       16.29      7.53 o 
   8   3  15     1229.92     1254.17     35.71 o 
  -9   4  15      689.18      547.86     30.10 o 
  -8   4  15        0.61        5.33      6.95 o 
  -7   4  15        2.81        5.49      5.62 o 
  -6   4  15     1458.78     1458.72     32.24 o 
  -5   4  15        6.37        6.94      5.04 o 
  -4   4  15     1384.90     1323.02     55.90 o 
  -3   4  15      183.46      233.36     26.94 o 
  -2   4  15     1347.45     1357.51     35.75 o 
  -1   4  15      177.10      180.54      9.15 o 
   0   4  15     3705.37     3644.67     62.14 o 
   1   4  15      114.25      130.09     10.68 o 
   2   4  15      214.59      216.32     24.70 o 
   3   4  15     1134.39     1121.69     21.06 o 
   4   4  15      518.87      497.85     14.26 o 
   5   4  15     2815.74     2740.16     49.17 o 
   6   4  15      347.26      324.69     16.26 o 
   7   4  15       41.14       48.44     10.00 o 
   8   4  15       87.38      122.60     17.01 o 
  -8   5  15      514.24      544.34     22.31 o 
  -7   5  15        7.70       12.30      6.82 o 
  -6   5  15        6.24        3.50      5.62 o 
  -5   5  15      312.74      336.71     14.84 o 
  -4   5  15      422.41      428.39     15.70 o 
  -3   5  15      270.30      273.03     12.24 o 
  -2   5  15        4.41       21.34     10.46 o 
  -1   5  15     4237.96     4029.60     60.41 o 
   0   5  15     1213.76     1250.70     19.61 o 
   1   5  15       97.67       99.73      6.60 o 
   2   5  15       49.27       58.69      7.62 o 
   3   5  15     5488.45     5276.79     62.50 o 
   4   5  15     2150.91     2092.95     40.37 o 
   5   5  15      369.90      361.74     13.73 o 
   6   5  15      142.93      138.28     10.79 o 
   7   5  15     1117.66     1165.03     33.39 o 
  -8   6  15      833.59      869.39     28.51 o 
  -7   6  15     1431.78     1572.70     37.86 o 
  -6   6  15      786.67      841.45     25.55 o 
  -5   6  15      796.37      813.49     24.06 o 
  -4   6  15     1333.97     1384.29     31.30 o 
  -3   6  15     3397.06     3288.37     54.36 o 
  -2   6  15     2169.62     2032.09     49.04 o 
  -1   6  15     1095.12     1110.95     26.17 o 
   0   6  15     1730.31     1603.60     54.10 o 
   1   6  15       53.68      109.16      7.34 o 
   2   6  15     3023.93     2877.23     39.36 o 
   3   6  15       97.82      120.31      8.74 o 
   4   6  15     1511.90     1438.11     26.93 o 
   5   6  15      569.36      501.62     16.23 o 
   6   6  15     2194.21     2149.50     37.64 o 
   7   6  15        0.49        1.06      8.03 o 
  -7   7  15       88.47      100.66     12.33 o 
  -6   7  15      803.56      859.77     26.86 o 
  -5   7  15     1874.87     1863.08     56.18 o 
  -4   7  15       53.95       57.12      8.74 o 
  -3   7  15     1658.82     1719.47     36.50 o 
  -2   7  15     3062.81     2909.92     50.88 o 
  -1   7  15     5686.29     5306.07     78.77 o 
   0   7  15      531.58      561.39     19.27 o 
   1   7  15        0.27        4.22      5.26 o 
   2   7  15      241.48      200.43      9.64 o 
   3   7  15      141.62      145.19      9.95 o 
   4   7  15      205.46      193.63     11.78 o 
   5   7  15      667.70      647.14     18.87 o 
   6   7  15      227.58      227.80     14.23 o 
  -6   8  15        9.56       14.18      7.42 o 
  -5   8  15      381.32      396.25     18.33 o 
  -4   8  15      835.63      840.41     25.94 o 
  -3   8  15       16.14       38.33      8.12 o 
  -2   8  15      383.92      372.93     16.62 o 
  -1   8  15       13.06       15.37      6.23 o 
   0   8  15     1323.00     1350.71     32.37 o 
   1   8  15      125.09      155.49     29.30 o 
   2   8  15      479.75      448.42     18.98 o 
   3   8  15      206.27      210.04     15.91 o 
   4   8  15      449.56      430.74     15.70 o 
   5   8  15     1498.06     1463.14     40.62 o 
   6   8  15      790.39      842.52     33.94 o 
  -4   9  15        3.81       22.77     11.86 o 
  -3   9  15      107.82      109.87     17.94 o 
  -2   9  15       21.53       29.68     11.91 o 
  -1   9  15      274.94      286.08     23.57 o 
   0   9  15       44.36       78.65     14.94 o 
   1   9  15      416.01      413.61     27.25 o 
   2   9  15        8.21        3.51      9.99 o 
   3   9  15      448.72      497.42     30.67 o 
   4   9  15      484.62      501.58     31.50 o 
  -2  10  15      207.33      250.34     26.22 o 
  -1  10  15       48.46       50.92     15.13 o 
   0  10  15     1326.99     1412.79     53.20 o 
   1  10  15     1369.94     1279.74     50.01 o 
   2  10  15     1562.41     1480.29     55.22 o 
  -8   0  16     1739.46     1707.26     55.48 o 
  -7   0  16      136.42      153.46     18.09 o 
  -6   0  16       18.90       13.06      8.26 o 
  -5   0  16     3998.42     4066.79     57.53 o 
  -4   0  16     2337.72     2435.16     36.62 o 
  -3   0  16    17117.38    16683.58    195.19 o 
  -2   0  16      943.41      862.05     15.46 o 
  -1   0  16     5266.67     5488.99     68.80 o 
   0   0  16     1294.49      973.82     17.97 o 
   1   0  16    26137.32    26115.64    302.38 o 
   2   0  16      935.94     1077.88     34.57 o 
   3   0  16      434.46      409.75     19.33 o 
   4   0  16     4199.97     4320.28     89.99 o 
   5   0  16    12709.44    12081.51    216.76 o 
   6   0  16       34.37       57.63     12.65 o 
   7   0  16       17.92       28.32     11.34 o 
   8   0  16     2449.66     2387.88     72.78 o 
  -9   1  16       40.42       65.28     15.96 o 
  -8   1  16       38.96       41.15     12.10 o 
  -7   1  16       22.89       34.12      7.57 o 
  -6   1  16     4485.65     4518.50     58.09 o 
  -5   1  16      619.47      594.87     13.57 o 
  -4   1  16      327.88      319.88      9.05 o 
  -3   1  16       26.87       23.65      2.53 o 
  -2   1  16     7785.26     7804.30     79.32 o 
  -1   1  16     1148.24     1241.11     14.11 o 
   0   1  16      191.09      299.95     16.60 o 
   1   1  16     3619.85     3610.58     35.59 o 
   2   1  16     7460.21     7693.33     69.39 o 
   3   1  16      173.22      187.49      9.43 o 
   4   1  16     4396.85     4217.32     62.52 o 
   5   1  16     1403.70     1302.90     29.60 o 
   6   1  16      323.62      316.83     15.85 o 
   7   1  16      107.97      110.76     12.38 o 
   8   1  16      252.12      260.39     23.35 o 
  -9   2  16     1808.49     1987.70     66.09 o 
  -8   2  16        5.30       21.09     11.13 o 
  -7   2  16      201.22      258.71     13.34 o 
  -6   2  16       36.93       47.85      5.90 o 
  -5   2  16     1186.68     1141.62     20.26 o 
  -4   2  16       49.84       57.41     10.46 o 
  -3   2  16      814.45      830.12     22.39 o 
  -2   2  16      222.06      230.18     10.08 o 
  -1   2  16      280.53      335.15     12.35 o 
   0   2  16     3564.98     3545.44     50.52 o 
   1   2  16      257.42      232.15      6.90 o 
   2   2  16     7194.45     7340.32     66.76 o 
   3   2  16      580.58      550.17     13.25 o 
   4   2  16       73.24       80.04     13.52 o 
   5   2  16       40.23       56.20     18.12 o 
   6   2  16     1595.14     1528.11     35.31 o 
   7   2  16       14.88       28.15      8.85 o 
   8   2  16      478.36      509.11     23.03 o 
  -9   3  16      238.07      254.76     24.03 o 
  -8   3  16        2.48       13.20      8.44 o 
  -7   3  16     1881.63     1875.12     38.92 o 
  -6   3  16     2824.89     2775.02     48.03 o 
  -5   3  16     1191.94     1143.27     20.70 o 
  -4   3  16      329.00      321.22      9.75 o 
  -3   3  16     1772.39     1752.55     30.44 o 
  -2   3  16       68.01       69.82      4.97 o 
  -1   3  16       64.74       79.12      4.42 o 
   0   3  16      864.35      852.89     11.47 o 
   1   3  16      218.61      243.91      6.93 o 
   2   3  16      386.50      424.64      9.04 o 
   3   3  16     3579.36     3525.72     54.29 o 
   4   3  16     3901.26     3849.39     49.30 o 
   5   3  16        0.87        0.54      5.81 o 
   6   3  16      538.37      515.48     19.93 o 
   7   3  16      499.49      485.43     21.05 o 
   8   3  16       91.13       99.64     13.53 o 
  -8   4  16     1054.61     1059.78     29.78 o 
  -7   4  16      235.57      228.99     13.37 o 
  -6   4  16       26.25       34.56      7.11 o 
  -5   4  16     1774.58     1808.96     35.72 o 
  -4   4  16     6116.24     5945.52     83.05 o 
  -3   4  16     7883.70     7766.61    102.63 o 
  -2   4  16     3477.37     3496.72     53.31 o 
  -1   4  16        4.21        5.07      3.71 o 
   0   4  16     1061.36     1074.89     16.98 o 
   1   4  16       41.90      106.24     14.28 o 
   2   4  16     1555.56     1523.57     25.81 o 
   3   4  16     4110.06     4070.86     50.76 o 
   4   4  16     3022.70     2935.13     41.16 o 
   5   4  16      698.84      707.57     18.46 o 
   6   4  16      426.54      410.29     18.27 o 
   7   4  16     1223.12     1210.04     33.72 o 
   8   4  16     2541.02     2474.63     53.98 o 
  -8   5  16      105.06      126.13     13.01 o 
  -7   5  16       24.84       37.62      8.24 o 
  -6   5  16       18.80       27.07      8.16 o 
  -5   5  16      100.42      125.41     11.14 o 
  -4   5  16        1.44        2.35      4.63 o 
  -3   5  16       88.85      108.50      9.70 o 
  -2   5  16     3876.70     3884.63     59.51 o 
  -1   5  16     1321.15     1310.19     27.89 o 
   0   5  16      126.46      131.65     15.38 o 
   1   5  16     2535.70     2524.41     33.68 o 
   2   5  16     9711.34     9431.32     99.61 o 
   3   5  16     9427.26     9033.91     97.57 o 
   4   5  16     3261.28     3234.90     78.22 o 
   5   5  16      127.02      121.69      9.77 o 
   6   5  16      128.37      132.60     12.53 o 
   7   5  16       72.49       72.86      9.65 o 
  -8   6  16        1.99       29.37     10.36 o 
  -7   6  16      133.68      144.66     13.86 o 
  -6   6  16      417.29      442.22     19.72 o 
  -5   6  16     1729.75     1745.10     37.60 o 
  -4   6  16      404.59      432.84     16.89 o 
  -3   6  16      396.62      391.42     17.01 o 
  -2   6  16     1038.67     1018.39     25.37 o 
  -1   6  16       22.60       23.10      5.95 o 
   0   6  16       27.35       39.31      6.86 o 
   1   6  16       13.48       12.71      5.50 o 
   2   6  16      120.07      149.73      9.34 o 
   3   6  16       62.15       64.80      8.95 o 
   4   6  16       32.90       40.43      6.43 o 
   5   6  16      173.47      180.50     11.61 o 
   6   6  16        8.29        6.06      6.34 o 
   7   6  16      292.77      292.24     18.22 o 
  -7   7  16      450.18      499.42     21.50 o 
  -6   7  16       14.24       26.53      8.27 o 
  -5   7  16        3.65        8.69      6.33 o 
  -4   7  16      214.43      242.15     13.85 o 
  -3   7  16     1603.73     1600.19     35.19 o 
  -2   7  16      149.94      140.33     11.69 o 
  -1   7  16     1517.22     1514.17     33.23 o 
   0   7  16       31.63       36.91      7.21 o 
   1   7  16      857.15      822.76     24.23 o 
   2   7  16     1053.15      962.28     45.97 o 
   3   7  16     1518.09     1487.43     27.56 o 
   4   7  16      176.06      178.42     11.08 o 
   5   7  16       33.08       42.72     12.25 o 
   6   7  16        8.29       11.31      6.81 o 
  -6   8  16      655.57      708.23     25.40 o 
  -5   8  16      772.07      785.09     25.74 o 
  -4   8  16     4673.38     4680.10     75.98 o 
  -3   8  16      135.42      150.90     13.09 o 
  -2   8  16        0.42        7.50      6.10 o 
  -1   8  16      312.69      318.72     15.50 o 
   0   8  16     2177.50     2070.56     42.47 o 
   1   8  16       45.75       38.24      8.39 o 
   2   8  16       70.73       75.48     10.41 o 
   3   8  16      328.12      308.86     24.57 o 
   4   8  16      374.05      375.45     14.76 o 
   5   8  16      126.54      134.22     11.51 o 
  -4   9  16      166.34      197.10     23.33 o 
  -3   9  16      146.46      156.35     20.94 o 
  -2   9  16       15.23       22.92     11.51 o 
  -1   9  16     2185.39     2202.98     66.62 o 
   0   9  16        4.20        4.33      9.54 o 
   1   9  16      304.50      278.56     22.53 o 
   2   9  16     1016.49      946.17     41.10 o 
   3   9  16     2450.21     2429.99     72.45 o 
   4   9  16       66.46       77.43     17.30 o 
  -2  10  16       76.57       83.61     17.84 o 
  -1  10  16      493.62      546.96     33.31 o 
   0  10  16      144.27      150.58     21.41 o 
   1  10  16        0.47       13.60     12.10 o 
   2  10  16      150.20      204.64     24.65 o 
  -9   1  17        7.43        7.90     11.63 o 
  -8   1  17      214.99      238.16     14.76 o 
  -7   1  17     1269.80     1307.16     32.01 o 
  -6   1  17     3914.51     3877.65     48.92 o 
  -5   1  17     2380.56     2231.28     31.13 o 
  -4   1  17     1848.74     1871.73     26.14 o 
  -3   1  17      209.06      215.48      6.96 o 
  -2   1  17     3336.88     3289.36     37.89 o 
  -1   1  17     1914.16     1932.28     20.17 o 
   0   1  17      303.58      301.70      6.44 o 
   1   1  17     6310.26     6367.75     58.29 o 
   2   1  17      559.69      551.35     10.61 o 
   3   1  17        4.88       15.19      3.69 o 
   4   1  17     1644.96     1643.79     32.51 o 
   5   1  17    10222.98    10000.00    232.63 o 
   6   1  17     3563.23     3438.25     59.03 o 
   7   1  17     1471.19     1452.43     67.96 o 
   8   1  17       13.78        6.40     14.80 o 
  -9   2  17     2730.71     2913.59     84.36 o 
  -8   2  17       86.78       96.78     17.18 o 
  -7   2  17       41.20       47.08      6.10 o 
  -6   2  17      919.42      884.44     18.70 o 
  -5   2  17     3360.56     3369.21     42.72 o 
  -4   2  17      334.69      337.75      9.70 o 
  -3   2  17      422.19      467.49     10.80 o 
  -2   2  17    14221.94    14024.94    137.64 o 
  -1   2  17     8394.83     8223.33    169.70 o 
   0   2  17     3215.82     3106.45     30.62 o 
   1   2  17     9167.35     9255.87    108.32 o 
   2   2  17      284.89      298.20     10.60 o 
   3   2  17     1096.13     1080.15     26.38 o 
   4   2  17       24.03       40.03      6.59 o 
   5   2  17      431.78      437.53     17.25 o 
   6   2  17       48.29       77.28     10.40 o 
   7   2  17       29.33       32.59      8.81 o 
   8   2  17     1179.17     1209.96     35.38 o 
  -8   3  17      802.59      862.75     39.96 o 
  -7   3  17     1167.99     1211.99     30.04 o 
  -6   3  17     2722.49     2740.72     47.81 o 
  -5   3  17      632.12      644.67     15.07 o 
  -4   3  17      964.21      943.73     17.55 o 
  -3   3  17      630.27      616.52     12.92 o 
  -2   3  17     6890.92     6832.51     72.14 o 
  -1   3  17        1.08        3.99      2.25 o 
   0   3  17      111.11      115.48      5.50 o 
   1   3  17     4485.45     4456.22     53.18 o 
   2   3  17     4551.68     4633.65     45.74 o 
   3   3  17      123.49      135.38      7.96 o 
   4   3  17      281.36      264.95     10.74 o 
   5   3  17      580.15      627.66     74.93 o 
   6   3  17      352.35      342.79     16.78 o 
   7   3  17     1171.66     1134.89     32.15 o 
   8   3  17       85.57       90.57     13.26 o 
  -8   4  17        0.07       24.69      7.20 o 
  -7   4  17     1564.21     1543.40     35.50 o 
  -6   4  17      100.22      135.63     14.34 o 
  -5   4  17       94.78       95.38      9.54 o 
  -4   4  17      251.37      319.05     13.33 o 
  -3   4  17     1878.92     1868.06     34.71 o 
  -2   4  17      137.19      150.67      9.91 o 
  -1   4  17        5.32       22.71     11.02 o 
   0   4  17     1650.92     1697.17     32.24 o 
   1   4  17     2051.67     2005.56     31.39 o 
   2   4  17     2013.53     1989.06     29.11 o 
   3   4  17      290.85      305.42     15.31 o 
   4   4  17       15.75       29.12      5.75 o 
   5   4  17       32.58       39.83      6.52 o 
   6   4  17      688.33      681.25     23.51 o 
   7   4  17      303.51      307.89     17.86 o 
  -8   5  17      134.88      159.88     14.22 o 
  -7   5  17      680.96      759.73     24.60 o 
  -6   5  17        2.89        9.27      5.65 o 
  -5   5  17      148.86      171.87     11.92 o 
  -4   5  17      211.77      223.66     13.74 o 
  -3   5  17     1560.50     1607.24     32.80 o 
  -2   5  17     1943.19     2025.55     38.49 o 
  -1   5  17     4485.22     4362.75     78.22 o 
   0   5  17      782.86      758.03     29.60 o 
   1   5  17     2389.14     2355.67     32.34 o 
   2   5  17      851.11      834.24     17.53 o 
   3   5  17     3536.08     3447.43     55.46 o 
   4   5  17      156.50      184.40     12.54 o 
   5   5  17      180.21      186.35     11.24 o 
   6   5  17      699.12      677.51     21.51 o 
   7   5  17       41.98       60.29     12.23 o 
  -8   6  17     2353.73     2253.37     68.25 o 
  -7   6  17      322.54      313.75     16.86 o 
  -6   6  17       27.41       60.98      9.36 o 
  -5   6  17      123.41      130.49     11.89 o 
  -4   6  17     3588.38     3443.17     57.96 o 
  -3   6  17       41.40       40.45      7.31 o 
  -2   6  17      992.01      964.05     24.93 o 
  -1   6  17      649.44      695.93     28.89 o 
   0   6  17     3862.75     3682.65     59.40 o 
   1   6  17      571.27      484.71     29.24 o 
   2   6  17        8.56       14.24      6.69 o 
   3   6  17     3466.20     3397.87     46.31 o 
   4   6  17      975.56      919.67     22.52 o 
   5   6  17        8.41       13.55      5.97 o 
   6   6  17       64.47       81.52      9.37 o 
   7   6  17     2952.76     3025.53     83.01 o 
  -7   7  17     3168.55     3366.40     70.52 o 
  -6   7  17      874.56      877.09     27.65 o 
  -5   7  17      392.36      413.18     18.30 o 
  -4   7  17      663.02      650.38     42.86 o 
  -3   7  17      346.24      369.80     16.30 o 
  -2   7  17       25.23       35.33      7.13 o 
  -1   7  17      425.79      424.50     16.99 o 
   0   7  17       66.18      108.46     10.76 o 
   1   7  17      442.22      385.84     20.21 o 
   2   7  17       63.81       64.93      9.32 o 
   3   7  17       78.96       77.18     10.59 o 
   4   7  17      569.72      556.63     16.99 o 
   5   7  17      354.87      342.48     14.45 o 
   6   7  17      966.38      949.56     32.56 o 
  -6   8  17       20.49       36.76      9.09 o 
  -5   8  17        2.14        2.87      6.42 o 
  -4   8  17       26.22       48.45     14.26 o 
  -3   8  17        0.67        7.96      6.63 o 
  -2   8  17      809.79      763.83     24.15 o 
  -1   8  17     1410.23     1383.95     33.61 o 
   0   8  17     4260.57     4058.12     67.70 o 
   1   8  17     1361.73     1276.68     40.91 o 
   2   8  17      813.74      764.90     25.10 o 
   3   8  17       70.26      108.57     33.57 o 
   4   8  17       56.84       60.12     10.77 o 
   5   8  17       20.04       17.22      7.01 o 
  -4   9  17      164.16      158.28     21.05 o 
  -3   9  17      232.37      223.75     24.20 o 
  -2   9  17       67.53       82.11     16.49 o 
  -1   9  17      197.79      215.81     35.29 o 
   0   9  17      371.15      350.66     17.62 o 
   1   9  17       59.56       93.45     11.80 o 
   2   9  17      367.93      362.18     18.52 o 
   3   9  17       15.90       31.79      9.14 o 
   4   9  17       19.59       27.54      9.24 o 
  -2  10  17      279.15      280.92     28.43 o 
  -1  10  17     1860.50     1910.27     64.50 o 
   0  10  17     3252.07     3155.79     87.55 o 
   1  10  17     1804.84     1780.66     61.36 o 
  -8   0  18       31.61       44.17     12.80 o 
  -7   0  18       57.96       42.37     12.03 o 
  -6   0  18     2872.02     2706.42     68.84 o 
  -5   0  18    10413.88    10381.93    192.30 o 
  -4   0  18      686.69      713.43     15.55 o 
  -3   0  18       68.00       42.73      4.30 o 
  -2   0  18     5379.95     4952.16     63.35 o 
  -1   0  18     6408.42     6256.07     78.42 o 
   0   0  18    12507.64    12271.46    405.80 o 
   1   0  18      408.65      387.18     11.80 o 
   2   0  18    16505.46    17098.90    204.81 o 
   3   0  18     6057.27     6267.02    221.75 o 
   4   0  18     2654.18     2674.32     64.04 o 
   5   0  18     1529.85     1433.45     45.42 o 
   6   0  18     2433.52     2319.86     64.77 o 
   7   0  18      106.15      101.64     17.25 o 
   8   0  18        9.51       17.49     12.52 o 
  -9   1  18       25.93       51.67     16.43 o 
  -8   1  18     1011.46     1021.90     29.68 o 
  -7   1  18       77.42       98.76     10.95 o 
  -6   1  18      193.52      217.83     15.84 o 
  -5   1  18     2904.58     2849.19     37.37 o 
  -4   1  18     2501.09     2558.17     33.03 o 
  -3   1  18     3372.64     3308.12     39.09 o 
  -2   1  18     1444.22     1385.73     24.43 o 
  -1   1  18      424.43      552.30     22.59 o 
   0   1  18      151.09      207.72      9.79 o 
   1   1  18     2407.77     2549.03     40.78 o 
   2   1  18       81.58       83.47      5.08 o 
   3   1  18      532.98      509.68     12.90 o 
   4   1  18        7.35       15.23      7.80 o 
   5   1  18     2571.75     2582.15     68.06 o 
   6   1  18       95.84      100.39     11.46 o 
   7   1  18       91.41       93.15     12.24 o 
   8   1  18      188.15      181.44     16.73 o 
  -9   2  18     1243.61     1412.15     54.92 o 
  -8   2  18       73.93      109.67     18.70 o 
  -7   2  18      565.59      558.44     34.51 o 
  -6   2  18       14.92       26.08      5.03 o 
  -5   2  18       87.11       80.41      6.53 o 
  -4   2  18      504.41      510.37     13.16 o 
  -3   2  18      113.88      114.22      5.91 o 
  -2   2  18      196.25      240.65     17.02 o 
  -1   2  18     5408.16     5436.63     58.55 o 
   0   2  18     3379.10     3384.58     33.25 o 
   1   2  18       18.96       23.99      3.44 o 
   2   2  18     1243.55     1210.21     23.74 o 
   3   2  18      514.87      520.90     16.61 o 
   4   2  18       76.43       84.34      7.31 o 
   5   2  18      284.50      294.16     19.61 o 
   6   2  18        3.27       13.23      7.25 o 
   7   2  18       87.06       82.58     11.61 o 
   8   2  18      778.55      799.79     28.87 o 
  -8   3  18      399.37      386.23     26.94 o 
  -7   3  18     1105.90     1138.83     28.90 o 
  -6   3  18     1507.09     1506.93     26.25 o 
  -5   3  18       51.25       70.58      7.34 o 
  -4   3  18      970.93      921.73     17.75 o 
  -3   3  18      376.22      422.78     10.67 o 
  -2   3  18       77.43       81.94      5.43 o 
  -1   3  18       27.26       45.78      4.03 o 
   0   3  18     1016.67     1005.11     13.31 o 
   1   3  18      313.83      327.01     12.72 o 
   2   3  18     1208.01     1241.65     17.52 o 
   3   3  18      111.11      134.44     10.23 o 
   4   3  18      129.24      131.24      8.93 o 
   5   3  18      546.42      587.96     16.66 o 
   6   3  18     1107.23     1061.27     29.47 o 
   7   3  18      365.99      361.15     19.02 o 
   8   3  18       11.91       26.91     10.58 o 
  -8   4  18     1655.36     1733.48     60.02 o 
  -7   4  18       17.03       41.18      8.56 o 
  -6   4  18     1050.73     1020.31     26.80 o 
  -5   4  18     1019.34     1061.78     26.28 o 
  -4   4  18     1008.89      996.08     24.30 o 
  -3   4  18       37.06       84.69     28.55 o 
  -2   4  18      471.91      458.00     15.18 o 
  -1   4  18      553.82      532.09     16.26 o 
   0   4  18      745.49      738.70     19.66 o 
   1   4  18     2813.01     2829.74     36.20 o 
   2   4  18    11377.73    11147.61    196.72 o 
   3   4  18     6557.84     6621.99     91.41 o 
   4   4  18     3794.79     3791.48     66.37 o 
   5   4  18      817.94      823.94     21.11 o 
   6   4  18      671.06      618.27     18.69 o 
   7   4  18     1354.96     1328.84     36.01 o 
  -8   5  18       29.27       25.95      7.75 o 
  -7   5  18       73.21       99.17     11.36 o 
  -6   5  18       17.03       20.88      6.67 o 
  -5   5  18     1305.80     1306.77     30.76 o 
  -4   5  18     5942.20     5814.03    105.72 o 
  -3   5  18     5701.99     5673.94    107.09 o 
  -2   5  18    10129.17    10074.51    131.18 o 
  -1   5  18      217.05      230.54     11.83 o 
   0   5  18      513.06      529.97     17.24 o 
   1   5  18     3877.36     3778.57     60.27 o 
   2   5  18      492.24      497.62     21.49 o 
   3   5  18      108.55      111.86      8.35 o 
   4   5  18      509.68      499.17     15.21 o 
   5   5  18     1264.47     1190.41     25.67 o 
   6   5  18      217.27      230.89     16.84 o 
   7   5  18      172.62      173.70     13.50 o 
  -7   6  18       18.93       12.89      7.40 o 
  -6   6  18      582.40      621.36     22.35 o 
  -5   6  18        3.31        9.05      6.18 o 
  -4   6  18      250.36      259.09     24.24 o 
  -3   6  18        0.17        2.26      5.17 o 
  -2   6  18      313.93      309.36     14.07 o 
  -1   6  18      344.23      318.08     14.38 o 
   0   6  18      263.90      280.38     13.64 o 
   1   6  18       20.30       34.27      9.29 o 
   2   6  18       35.35       46.16      8.21 o 
   3   6  18       71.63       75.67     10.45 o 
   4   6  18      537.81      526.33     16.70 o 
   5   6  18       32.93       41.61      7.35 o 
   6   6  18      715.63      741.03     21.42 o 
   7   6  18      382.28      437.65     30.00 o 
  -7   7  18       27.14       50.99     11.89 o 
  -6   7  18      252.52      273.28     16.05 o 
  -5   7  18       18.58       16.00      7.41 o 
  -4   7  18     1631.45     1605.68     36.65 o 
  -3   7  18     1947.91     1925.98     40.24 o 
  -2   7  18      169.25      178.00     15.99 o 
  -1   7  18      228.04      278.43     21.39 o 
   0   7  18     1737.47     1610.81     35.75 o 
   1   7  18        7.99       10.13      6.10 o 
   2   7  18      864.72      856.65     25.99 o 
   3   7  18      329.22      297.71     18.31 o 
   4   7  18      207.81      195.06     11.77 o 
   5   7  18      314.75      330.10     14.29 o 
   6   7  18       61.87       67.51     10.19 o 
  -6   8  18      949.67      988.10     43.10 o 
  -5   8  18      169.46      213.61     16.33 o 
  -4   8  18      714.94      654.92     23.37 o 
  -3   8  18     1355.94     1346.31     33.72 o 
  -2   8  18      169.99      171.40     13.81 o 
  -1   8  18      156.80      169.18     14.39 o 
   0   8  18       97.26      141.07     15.99 o 
   1   8  18      214.32      211.94     23.17 o 
   2   8  18       76.21       86.80     11.30 o 
   3   8  18     2486.69     2431.49     50.90 o 
   4   8  18       14.67       20.95     11.05 o 
   5   8  18      663.14      648.26     26.07 o 
  -4   9  18      787.00      772.88     38.30 o 
  -3   9  18      991.33     1025.84     44.29 o 
  -2   9  18      881.78      987.95     83.76 o 
  -1   9  18      179.89      193.97     15.63 o 
   0   9  18     1283.68     1241.09     33.15 o 
   1   9  18     1111.61     1051.48     30.88 o 
   2   9  18      214.77      195.30     16.13 o 
   3   9  18      757.64      768.44     27.48 o 
  -1  10  18       95.32      129.17     20.87 o 
   0  10  18       56.59       95.65     19.03 o 
  -9   1  19        3.72       16.13     12.59 o 
  -8   1  19       98.09      111.80     12.79 o 
  -7   1  19     2022.25     2015.11     42.23 o 
  -6   1  19     1731.79     1670.71     35.63 o 
  -5   1  19      122.99      134.17      7.32 o 
  -4   1  19      188.68      186.07      7.24 o 
  -3   1  19       89.64       98.25      5.58 o 
  -2   1  19     1144.84     1091.13     17.18 o 
  -1   1  19     9046.27     9045.88     77.74 o 
   0   1  19    12329.21    12013.91    102.12 o 
   1   1  19     8195.66     8227.08     73.57 o 
   2   1  19      142.09      143.05      5.91 o 
   3   1  19     2152.09     2167.29     26.84 o 
   4   1  19     3375.77     3257.35     52.85 o 
   5   1  19     1997.80     1989.33     39.88 o 
   6   1  19      226.64      225.15     15.08 o 
   7   1  19       78.20       80.09     11.43 o 
   8   1  19      469.99      460.59     22.74 o 
  -8   2  19     4027.13     4107.41    102.91 o 
  -7   2  19     2983.59     3015.07     55.21 o 
  -6   2  19     3890.48     3783.11     48.80 o 
  -5   2  19      447.55      493.39     13.03 o 
  -4   2  19        2.88        5.04      3.16 o 
  -3   2  19      420.14      396.20     10.79 o 
  -2   2  19     5314.48     5220.30     57.35 o 
  -1   2  19       37.48       41.70      5.94 o 
   0   2  19     1027.72     1089.11     16.05 o 
   1   2  19       45.26       47.32      4.85 o 
   2   2  19      811.53      819.16     13.74 o 
   3   2  19       86.06      125.47      6.40 o 
   4   2  19      130.63      119.81      8.50 o 
   5   2  19     1279.84     1269.37     30.51 o 
   6   2  19     2654.77     2498.36     57.93 o 
   7   2  19     1069.87     1110.13     50.04 o 
   8   2  19     1854.55     1843.24     45.23 o 
  -8   3  19      791.68      794.30     38.70 o 
  -7   3  19       36.91       62.92     18.50 o 
  -6   3  19       93.70      103.81      8.14 o 
  -5   3  19     1990.88     2001.19     30.25 o 
  -4   3  19      587.80      568.23     13.40 o 
  -3   3  19     1181.43     1153.23     19.29 o 
  -2   3  19       36.20       43.09      5.02 o 
  -1   3  19     3617.60     3585.04     42.10 o 
   0   3  19     3266.90     3259.69     39.14 o 
   1   3  19     4913.09     4894.73     77.90 o 
   2   3  19       36.69       46.81      4.76 o 
   3   3  19     2838.19     2821.80     32.66 o 
   4   3  19        7.69       19.03      5.19 o 
   5   3  19     1066.83     1071.85     23.16 o 
   6   3  19     1168.67     1120.61     30.49 o 
   7   3  19      238.07      244.89     18.87 o 
  -8   4  19       24.55       12.99     11.35 o 
  -7   4  19      938.72      987.40     27.79 o 
  -6   4  19      675.07      667.32     21.48 o 
  -5   4  19      216.12      240.04     12.67 o 
  -4   4  19      295.48      318.27     17.05 o 
  -3   4  19      357.54      395.53     14.79 o 
  -2   4  19     2307.64     2289.02     40.10 o 
  -1   4  19        7.53       17.75      4.64 o 
   0   4  19       28.23       34.66      5.82 o 
   1   4  19     3767.27     3762.88     72.01 o 
   2   4  19      918.44      938.70     18.66 o 
   3   4  19        5.55       19.63      6.32 o 
   4   4  19      155.98      170.37     10.64 o 
   5   4  19     1096.21     1049.06     23.47 o 
   6   4  19      780.08      709.72     20.17 o 
   7   4  19      121.19      159.08     12.80 o 
  -8   5  19      244.59      262.68     17.29 o 
  -7   5  19     1170.50     1226.74     32.53 o 
  -6   5  19       27.83       39.42     11.08 o 
  -5   5  19       82.34       96.25     10.18 o 
  -4   5  19     5754.74     5616.16    173.05 o 
  -3   5  19      234.26      319.70     24.77 o 
  -2   5  19      512.67      521.68     36.55 o 
  -1   5  19       14.90       19.93      5.42 o 
   0   5  19     5503.64     5198.44     76.31 o 
   1   5  19      275.76      297.79     14.74 o 
   2   5  19      331.37      327.40     11.34 o 
   3   5  19      738.52      739.61     17.92 o 
   4   5  19      489.28      478.50     15.15 o 
   5   5  19       22.59       23.12      6.46 o 
   6   5  19        0.33        4.03      6.41 o 
   7   5  19     1550.06     1515.86     32.99 o 
  -7   6  19      979.69     1034.88     30.50 o 
  -6   6  19      647.62      646.18     23.02 o 
  -5   6  19      582.63      572.45     20.77 o 
  -4   6  19       24.47       42.05      7.71 o 
  -3   6  19     1115.40     1141.08     28.52 o 
  -2   6  19      643.33      639.99     20.38 o 
  -1   6  19     2865.49     2593.87     47.94 o 
   0   6  19      920.00      856.04     29.59 o 
   1   6  19     2255.53     2180.07     42.98 o 
   2   6  19     3322.42     3223.63     91.58 o 
   3   6  19     3451.61     3362.90     46.63 o 
   4   6  19      277.10      267.43     12.04 o 
   5   6  19      495.90      489.25     16.70 o 
   6   6  19     2717.11     2737.19     45.17 o 
  -7   7  19       34.83       32.97      8.81 o 
  -6   7  19       86.11      104.38     12.23 o 
  -5   7  19       43.42       50.20      9.30 o 
  -4   7  19      100.36      123.59     11.87 o 
  -3   7  19     2023.67     1925.22     40.57 o 
  -2   7  19       59.04       84.49     10.14 o 
  -1   7  19     2609.62     2447.73     69.49 o 
   0   7  19     2667.86     2475.15     51.37 o 
   1   7  19      452.01      427.83     18.19 o 
   2   7  19      863.98      817.82     25.61 o 
   3   7  19      289.96      305.38     18.93 o 
   4   7  19       41.11       41.65      9.39 o 
   5   7  19     1158.71     1155.89     26.67 o 
   6   7  19       51.55       44.17     10.93 o 
  -6   8  19     1072.97     1140.44     47.30 o 
  -5   8  19     1153.29     1150.50     32.89 o 
  -4   8  19      235.73      248.57     15.22 o 
  -3   8  19       89.42      115.22     12.16 o 
  -2   8  19        4.10       10.83      6.20 o 
  -1   8  19     1693.48     1608.68     37.29 o 
   0   8  19      354.26      339.42     16.88 o 
   1   8  19        5.18       -0.63      5.98 o 
   2   8  19       33.24       31.28     10.25 o 
   3   8  19      194.69      236.59     16.73 o 
   4   8  19      580.78      568.75     24.15 o 
   5   8  19      246.53      283.19     29.97 o 
  -4   9  19      237.04      248.52     22.22 o 
  -3   9  19       86.76       85.28     11.63 o 
  -2   9  19       21.37       26.13      8.04 o 
  -1   9  19      129.58      143.33     13.82 o 
   0   9  19      473.23      461.01     23.42 o 
   1   9  19      108.58      108.38     12.88 o 
   2   9  19       81.95       86.87     12.12 o 
   3   9  19      340.39      360.91     20.21 o 
   4   9  19      378.72      460.00     31.94 o 
  -9   0  20      114.09      156.34     22.85 o 
  -8   0  20     1080.14     1084.97     44.26 o 
  -7   0  20      720.69      732.60     33.89 o 
  -6   0  20     4831.26     4700.21    104.26 o 
  -5   0  20       95.47       82.42     13.06 o 
  -4   0  20     1633.22     1621.77     45.42 o 
  -3   0  20     6484.83     6504.25    227.20 o 
  -2   0  20    31332.35    30684.71    740.01 o 
  -1   0  20       63.05       56.01     15.39 o 
   0   0  20      188.44      172.49     11.53 o 
   1   0  20     3413.24     3405.96    117.47 o 
   2   0  20     2996.72     2941.88     46.14 o 
   3   0  20     2159.01     2254.63     39.44 o 
   4   0  20     3062.47     2893.38     69.06 o 
   5   0  20     4702.16     4458.42     98.37 o 
   6   0  20       81.51      101.58     16.20 o 
   7   0  20      358.07      353.30     26.32 o 
   8   0  20      180.01      165.85     23.36 o 
  -9   1  20      628.81      644.41     37.14 o 
  -8   1  20      264.96      281.39     16.43 o 
  -7   1  20        0.21        5.79      6.54 o 
  -6   1  20      550.51      604.62     20.32 o 
  -5   1  20     1957.90     1801.36     36.00 o 
  -4   1  20      217.23      223.77      8.01 o 
  -3   1  20     1389.78     1444.35     21.50 o 
  -2   1  20        9.98       71.81      9.44 o 
  -1   1  20     5384.94     5568.92     64.50 o 
   0   1  20      546.45      661.01     18.28 o 
   1   1  20      110.17      127.25     11.64 o 
   2   1  20     1863.07     1997.33     24.65 o 
   3   1  20      735.63      755.46     14.16 o 
   4   1  20     6914.65     6708.22     76.43 o 
   5   1  20     2063.01     2099.41     55.79 o 
   6   1  20       51.25       47.64      9.36 o 
   7   1  20      205.79      204.18     16.46 o 
   8   1  20      352.48      348.72     20.60 o 
  -8   2  20       28.30       50.81     14.34 o 
  -7   2  20      476.49      495.80     26.46 o 
  -6   2  20      541.02      546.48     28.87 o 
  -5   2  20     2023.96     2010.97     30.02 o 
  -4   2  20      538.01      509.56     12.35 o 
  -3   2  20      747.68      696.02     14.06 o 
  -2   2  20      243.05      243.60      7.92 o 
  -1   2  20      727.45      749.95     14.09 o 
   0   2  20       33.96       46.18      5.23 o 
   1   2  20      471.82      500.47     11.73 o 
   2   2  20      495.39      516.72     10.80 o 
   3   2  20      541.91      526.18     11.65 o 
   4   2  20     1720.17     1718.51     28.77 o 
   5   2  20       24.48       22.36      5.76 o 
   6   2  20       13.21       21.25      7.79 o 
   7   2  20      114.16      116.71     13.67 o 
   8   2  20      527.95      565.80     35.03 o 
  -8   3  20       43.33       41.07     14.10 o 
  -7   3  20      103.62      113.25     18.24 o 
  -6   3  20      451.19      450.21     13.74 o 
  -5   3  20        6.31       19.29      4.76 o 
  -4   3  20      175.36      168.83      7.92 o 
  -3   3  20      619.86      588.07     13.18 o 
  -2   3  20       99.88      105.52      5.80 o 
  -1   3  20     1115.73     1094.99     17.93 o 
   0   3  20      276.81      320.10      8.88 o 
   1   3  20     1451.93     1451.09     18.73 o 
   2   3  20     2045.20     2036.71     28.40 o 
   3   3  20      582.46      610.83     12.66 o 
   4   3  20     5523.47     5336.15     64.94 o 
   5   3  20     1663.00     1646.41     30.07 o 
   6   3  20      564.42      596.83     18.47 o 
   7   3  20       73.70       87.32     12.47 o 
  -8   4  20      217.86      242.13     26.25 o 
  -7   4  20      115.83      127.81     12.17 o 
  -6   4  20      121.59      164.24     14.02 o 
  -5   4  20      494.52      503.50     17.98 o 
  -4   4  20     2859.78     2876.74     48.82 o 
  -3   4  20     8197.53     7917.53    152.52 o 
  -2   4  20     3215.90     3085.52     49.98 o 
  -1   4  20     1000.43      997.42     37.04 o 
   0   4  20     1708.05     1611.92     32.38 o 
   1   4  20     5413.34     5316.35     77.54 o 
   2   4  20     4499.41     4487.31     54.05 o 
   3   4  20     1062.69     1083.93     25.76 o 
   4   4  20      521.38      510.61     15.49 o 
   5   4  20      344.55      343.60     13.82 o 
   6   4  20      594.06      609.65     19.22 o 
   7   4  20      232.93      239.70     15.24 o 
  -7   5  20      338.32      326.57     16.52 o 
  -6   5  20      263.63      248.54     14.17 o 
  -5   5  20     3491.10     3433.14     58.45 o 
  -4   5  20     3801.72     3794.24     61.86 o 
  -3   5  20     1499.37     1502.27     49.27 o 
  -2   5  20        4.43       12.55      7.05 o 
  -1   5  20      819.42      828.96     22.50 o 
   0   5  20      222.43      221.80     12.09 o 
   1   5  20       69.53       82.84      9.23 o 
   2   5  20     4950.50     4966.34     76.76 o 
   3   5  20     2563.68     2498.32     37.26 o 
   4   5  20     1267.71     1203.12     28.40 o 
   5   5  20      429.10      444.86     19.15 o 
   6   5  20     1080.41     1121.42     26.81 o 
   7   5  20      251.92      296.09     25.82 o 
  -7   6  20      128.36      160.21     14.27 o 
  -6   6  20       28.43       38.00      8.50 o 
  -5   6  20      698.84      715.25     23.45 o 
  -4   6  20        3.13        3.57      5.61 o 
  -3   6  20      106.93      141.04     11.85 o 
  -2   6  20       26.93       37.93      7.44 o 
  -1   6  20       85.86       81.96      9.28 o 
   0   6  20     1089.08     1057.18     27.40 o 
   1   6  20      500.77      505.53     21.74 o 
   2   6  20      471.03      453.89     18.44 o 
   3   6  20        0.30       20.08     15.20 o 
   4   6  20      450.62      448.80     15.53 o 
   5   6  20        5.76       10.66      8.48 o 
   6   6  20      160.14      189.82     13.68 o 
  -6   7  20      962.31      968.78     29.72 o 
  -5   7  20      306.99      282.81     15.75 o 
  -4   7  20     1509.98     1525.20     67.49 o 
  -3   7  20      112.58      115.33     11.55 o 
  -2   7  20       84.87       89.43     10.60 o 
  -1   7  20      116.72      110.60     11.02 o 
   0   7  20      194.68      233.22     13.85 o 
   1   7  20      480.80      467.96     19.22 o 
   2   7  20      329.63      306.59     16.43 o 
   3   7  20       32.64       53.13      9.85 o 
   4   7  20      186.65      207.76     16.87 o 
   5   7  20      157.83      160.50     15.58 o 
   6   7  20      133.02      141.72     19.90 o 
  -6   8  20      103.52      135.38     20.18 o 
  -5   8  20       36.23       56.42      9.84 o 
  -4   8  20      498.61      503.22     20.83 o 
  -3   8  20     1288.77     1253.27     33.10 o 
  -2   8  20       78.20       84.44     10.84 o 
  -1   8  20      899.92      877.38     26.78 o 
   0   8  20      148.75      169.00     14.16 o 
   1   8  20      128.09      132.39     12.95 o 
   2   8  20      168.27      143.87     14.09 o 
   3   8  20     1169.66     1122.38     33.07 o 
   4   8  20      486.45      478.21     32.25 o 
   5   8  20       19.40       26.41     14.55 o 
  -3   9  20      107.52      115.70     13.25 o 
  -2   9  20      161.52      177.42     15.52 o 
  -1   9  20     2818.37     2684.68     53.87 o 
   0   9  20     1010.51      950.81     29.43 o 
   1   9  20      334.79      340.48     18.50 o 
   2   9  20      609.38      577.13     23.63 o 
   3   9  20     2953.37     2821.71     58.54 o 
  -8   1  21        1.33        2.22      7.44 o 
  -7   1  21      303.38      307.99     16.26 o 
  -6   1  21     2001.13     2029.57     41.21 o 
  -5   1  21     3465.68     3295.47     55.01 o 
  -4   1  21       48.84       47.25      4.70 o 
  -3   1  21     3144.48     3089.10     43.84 o 
  -2   1  21     7562.26     7435.34     86.36 o 
  -1   1  21     8594.54     8354.49     73.01 o 
   0   1  21     1578.08     1666.97     30.03 o 
   1   1  21       23.20       26.48      3.43 o 
   2   1  21     3150.80     3300.68     35.91 o 
   3   1  21      838.89      862.34     15.54 o 
   4   1  21      386.32      399.55     11.90 o 
   5   1  21      446.41      423.26     17.57 o 
   6   1  21      621.39      618.80     22.77 o 
   7   1  21       21.22       17.15      8.82 o 
  -8   2  21     2220.81     2429.32     73.98 o 
  -7   2  21      211.81      204.61     15.43 o 
  -6   2  21     1343.49     1315.71     31.62 o 
  -5   2  21      502.80      470.86     12.90 o 
  -4   2  21      302.70      275.33     23.18 o 
  -3   2  21       99.08      106.93      8.46 o 
  -2   2  21      619.19      638.40     13.27 o 
  -1   2  21     5182.99     5087.21     56.55 o 
   0   2  21     1355.53     1377.75     17.41 o 
   1   2  21     5203.46     5185.92     64.72 o 
   2   2  21     2677.96     2714.42     38.10 o 
   3   2  21      137.23      166.05      7.98 o 
   4   2  21       52.65       55.57      5.60 o 
   5   2  21     2973.01     2857.76     42.42 o 
   6   2  21      863.29      868.96     26.99 o 
   7   2  21       26.24       42.13     10.19 o 
  -8   3  21      314.09      311.30     25.55 o 
  -7   3  21       41.89       57.49     14.14 o 
  -6   3  21     2096.75     2165.13     33.72 o 
  -5   3  21     4978.68     4793.94     57.96 o 
  -4   3  21      142.11      163.54      7.89 o 
  -3   3  21     1076.24     1034.67     18.49 o 
  -2   3  21     1242.33     1193.67     19.57 o 
  -1   3  21      281.72      304.84      8.85 o 
   0   3  21      860.36      840.71     20.92 o 
   1   3  21     1967.13     1970.03     29.53 o 
   2   3  21     2346.30     2383.58     40.71 o 
   3   3  21      256.66      249.65     10.39 o 
   4   3  21       69.50       83.63      8.07 o 
   5   3  21     1584.66     1552.28     29.34 o 
   6   3  21     4473.49     4389.65     60.37 o 
   7   3  21     1477.34     1478.47     31.80 o 
  -8   4  21        0.47        7.51     10.77 o 
  -7   4  21       22.35       24.50     11.82 o 
  -6   4  21     1254.31     1266.06     34.19 o 
  -5   4  21      386.72      427.96     16.95 o 
  -4   4  21      605.43      620.67     19.45 o 
  -3   4  21      676.99      742.66     20.83 o 
  -2   4  21       11.92       24.15      5.66 o 
  -1   4  21     5827.10     5668.81     80.49 o 
   0   4  21      117.55      123.98     10.87 o 
   1   4  21     2586.68     2575.90     58.54 o 
   2   4  21     1518.68     1545.89     25.65 o 
   3   4  21      129.77      142.57      9.23 o 
   4   4  21       19.04       36.24      9.27 o 
   5   4  21       27.74       35.12      7.04 o 
   6   4  21     1133.89     1109.27     26.25 o 
   7   4  21       71.19       75.91     10.06 o 
  -7   5  21      271.96      257.22     15.17 o 
  -6   5  21      867.46      871.67     26.24 o 
  -5   5  21      732.04      782.76     41.18 o 
  -4   5  21     2502.62     2471.87     46.21 o 
  -3   5  21     1544.48     1518.66     33.14 o 
  -2   5  21       34.71       39.79      7.04 o 
  -1   5  21      733.94      733.00     21.41 o 
   0   5  21      432.00      422.59     16.33 o 
   1   5  21     2966.49     2918.40     79.73 o 
   2   5  21       61.35       82.84      9.59 o 
   3   5  21     2691.38     2660.58     39.10 o 
   4   5  21      280.88      285.77     12.21 o 
   5   5  21     1154.60     1128.21     34.61 o 
   6   5  21      160.04      157.32     12.55 o 
   7   5  21     1478.70     1455.38     54.06 o 
  -7   6  21      915.81      961.46     43.71 o 
  -6   6  21      303.78      298.28     16.36 o 
  -5   6  21        5.07        7.55      6.31 o 
  -4   6  21      913.78      970.97     27.22 o 
  -3   6  21     4211.09     4061.71     66.33 o 
  -2   6  21      425.17      420.56     17.02 o 
  -1   6  21      918.16      829.46     24.05 o 
   0   6  21     8794.52     8294.28    115.08 o 
   1   6  21     4795.77     4566.78     73.15 o 
   2   6  21     2034.44     1997.15     42.35 o 
   3   6  21      552.69      489.62     20.18 o 
   4   6  21     1331.86     1395.52     36.39 o 
   5   6  21      184.11      201.18     13.23 o 
   6   6  21      377.30      370.36     16.06 o 
  -6   7  21      657.05      712.21     25.50 o 
  -5   7  21       22.61       19.11      7.51 o 
  -4   7  21      390.68      393.94     18.08 o 
  -3   7  21      141.94      159.43     13.42 o 
  -2   7  21      256.82      241.27     18.63 o 
  -1   7  21      708.13      717.91     32.39 o 
   0   7  21      683.18      697.64     23.26 o 
   1   7  21      257.92      237.46     27.50 o 
   2   7  21      150.95      159.20     18.49 o 
   3   7  21      968.75      953.11     29.50 o 
   4   7  21      198.96      189.61     27.48 o 
   5   7  21       31.63       43.87     10.32 o 
  -5   8  21      446.36      463.14     20.79 o 
  -4   8  21       77.50       85.51     11.36 o 
  -3   8  21      130.87      116.41     12.30 o 
  -2   8  21      630.40      640.67     23.02 o 
  -1   8  21       53.89       71.53     10.10 o 
   0   8  21      743.05      719.61     43.04 o 
   1   8  21       41.61       39.98      8.87 o 
   2   8  21        0.34        2.91      6.68 o 
   3   8  21       17.60       21.70      8.40 o 
   4   8  21     1408.60     1451.20     39.70 o 
  -4   9  21       79.11      109.84     18.30 o 
  -3   9  21       43.74       72.04     11.07 o 
  -2   9  21       59.40       84.38     11.23 o 
  -1   9  21       66.09       96.47     11.86 o 
   0   9  21        7.74        1.94      7.01 o 
   1   9  21      429.14      469.40     32.90 o 
   2   9  21      117.58      102.84     13.05 o 
   3   9  21      680.21      674.36     38.29 o 
  -8   0  22     2747.28     2874.24     80.61 o 
  -7   0  22      345.19      335.91     23.92 o 
  -6   0  22     2134.27     2181.88     61.41 o 
  -5   0  22     2614.49     2626.34     66.96 o 
  -4   0  22     5410.01     5179.97    107.49 o 
  -3   0  22     3610.20     3584.86     79.04 o 
  -2   0  22     2295.32     2404.11     62.16 o 
  -1   0  22     3418.52     3246.19     46.10 o 
   0   0  22       23.25       34.04      4.42 o 
   1   0  22       54.98       49.26      6.27 o 
   2   0  22     8174.55     8157.91    106.77 o 
   3   0  22    15129.49    14670.29    182.14 o 
   4   0  22     5295.29     5421.45     79.55 o 
   5   0  22     2978.96     2937.67     74.28 o 
   6   0  22      142.67      107.57     17.00 o 
   7   0  22       81.24       82.02     17.31 o 
  -8   1  22      211.74      233.08     17.66 o 
  -7   1  22       41.92       57.76      9.58 o 
  -6   1  22      168.59      224.37     13.64 o 
  -5   1  22       21.54       35.71      7.09 o 
  -4   1  22     1443.69     1417.62     30.66 o 
  -3   1  22     2143.32     2127.73     28.92 o 
  -2   1  22     2196.94     2193.07     29.19 o 
  -1   1  22     3676.92     3603.94     42.53 o 
   0   1  22      481.75      520.75      9.62 o 
   1   1  22       68.19       77.02      4.98 o 
   2   1  22     3978.67     4034.84     53.07 o 
   3   1  22       41.18       45.69      4.91 o 
   4   1  22     1022.48     1059.29     23.90 o 
   5   1  22       29.11       37.25      6.46 o 
   6   1  22     1083.09     1080.40     30.36 o 
   7   1  22       34.01       46.04     10.55 o 
  -8   2  22      458.40      469.07     20.85 o 
  -7   2  22      614.91      649.10     22.96 o 
  -6   2  22       85.71       78.95      9.87 o 
  -5   2  22      453.61      490.71     17.67 o 
  -4   2  22       17.20       26.29      4.43 o 
  -3   2  22      296.09      314.73      9.54 o 
  -2   2  22      731.26      753.31     14.78 o 
  -1   2  22       69.61      100.75     17.39 o 
   0   2  22      108.68      164.87      9.41 o 
   1   2  22      376.92      430.65     19.97 o 
   2   2  22      836.55      877.88     15.11 o 
   3   2  22      738.41      719.49     14.27 o 
   4   2  22      512.13      530.05     12.97 o 
   5   2  22      482.49      476.15     15.51 o 
   6   2  22        2.15        3.11      5.83 o 
   7   2  22        1.73       12.97      8.51 o 
  -8   3  22      250.06      242.38     26.81 o 
  -7   3  22      891.78      908.05     27.88 o 
  -6   3  22        4.54       26.10      8.20 o 
  -5   3  22      326.33      341.56     13.33 o 
  -4   3  22      370.54      353.44     11.05 o 
  -3   3  22      931.99      964.91     17.96 o 
  -2   3  22      467.65      452.86     20.36 o 
  -1   3  22     1597.68     1538.57     30.24 o 
   0   3  22     3341.54     3244.85    126.67 o 
   1   3  22       29.96       65.78     11.07 o 
   2   3  22     1738.33     1793.92     33.07 o 
   3   3  22     1799.85     1792.26     29.37 o 
   4   3  22      284.66      317.95     12.62 o 
   5   3  22       40.11       55.32      7.64 o 
   6   3  22      568.49      576.03     18.70 o 
   7   3  22      253.64      257.83     15.89 o 
  -8   4  22     1145.81     1287.96     52.84 o 
  -7   4  22        4.16        1.73     10.54 o 
  -6   4  22      458.93      480.82     18.63 o 
  -5   4  22     2893.55     2874.39    102.56 o 
  -4   4  22     4077.14     4148.18    148.23 o 
  -3   4  22     6339.21     6202.28    104.08 o 
  -2   4  22      576.36      578.32     36.46 o 
  -1   4  22     2212.96     2076.45     38.51 o 
   0   4  22      163.40      182.74     10.67 o 
   1   4  22     2749.66     2655.27     48.46 o 
   2   4  22       79.18      100.88     10.14 o 
   3   4  22     2726.44     2649.42     38.46 o 
   4   4  22     2128.38     2158.67     35.51 o 
   5   4  22      278.87      250.95     12.49 o 
   6   4  22      215.64      228.83     14.23 o 
   7   4  22       97.00       93.13     11.11 o 
  -7   5  22      135.60      191.80     27.47 o 
  -6   5  22      471.50      475.92     19.43 o 
  -5   5  22      167.32      174.25     12.61 o 
  -4   5  22     1269.35     1257.50     30.53 o 
  -3   5  22     1148.48     1203.21     29.09 o 
  -2   5  22     4591.08     4386.29     68.25 o 
  -1   5  22      202.51      207.42     12.31 o 
   0   5  22      944.71      954.77     25.29 o 
   1   5  22     1135.39     1122.83     45.51 o 
   2   5  22     2574.30     2465.33     47.44 o 
   3   5  22       49.18       58.86     15.69 o 
   4   5  22       75.75       78.43      8.22 o 
   5   5  22     1575.47     1568.77     37.50 o 
   6   5  22      313.04      298.39     14.77 o 
  -7   6  22        7.21       17.63      7.76 o 
  -6   6  22      177.20      244.37     21.58 o 
  -5   6  22       17.53       64.76     14.63 o 
  -4   6  22     1069.94     1051.33     28.76 o 
  -3   6  22       28.91       34.43      7.41 o 
  -2   6  22      776.97      746.85     23.02 o 
  -1   6  22      148.69      152.11     16.72 o 
   0   6  22      905.20      905.44     25.82 o 
   1   6  22        0.38       16.15      6.43 o 
   2   6  22       78.48       79.05     10.05 o 
   3   6  22      135.00      115.58     12.24 o 
   4   6  22     1199.22     1193.62     33.56 o 
   5   6  22     1205.67     1206.32     27.24 o 
   6   6  22      458.44      449.04     21.65 o 
  -6   7  22      204.82      224.78     18.59 o 
  -5   7  22       85.29       83.34     11.25 o 
  -4   7  22       68.07       64.13      9.70 o 
  -3   7  22      198.69      213.14     26.87 o 
  -2   7  22     1337.69     1245.00     31.96 o 
  -1   7  22      514.83      471.52     18.93 o 
   0   7  22      354.55      369.09     17.31 o 
   1   7  22     2051.79     1834.38     68.34 o 
   2   7  22        4.33       19.87      7.43 o 
   3   7  22      788.24      783.76     26.92 o 
   4   7  22      120.10      140.91     14.89 o 
   5   7  22      341.10      322.54     19.02 o 
  -5   8  22       12.34       11.48      7.30 o 
  -4   8  22     1087.29     1095.77     31.77 o 
  -3   8  22      405.39      411.38     19.23 o 
  -2   8  22       35.01       46.29      9.98 o 
  -1   8  22      136.34      124.06     12.97 o 
   0   8  22     1163.59     1074.78     31.06 o 
   1   8  22       39.88       29.92      8.57 o 
   2   8  22      141.37      151.25     14.58 o 
   3   8  22      647.15      602.61     24.69 o 
   4   8  22     2356.76     2183.38     73.25 o 
  -4   9  22      465.88      538.09     32.09 o 
  -3   9  22     5506.45     5668.33     92.26 o 
  -2   9  22     1856.13     1811.71     43.28 o 
  -1   9  22     1837.97     1826.04     46.30 o 
   0   9  22       57.93       66.31     10.77 o 
   1   9  22      299.75      302.06     17.90 o 
   2   9  22      662.31      600.20     24.97 o 
   3   9  22      185.46      205.14     26.27 o 
  -8   1  23     2139.23     2185.84     48.26 o 
  -7   1  23     2683.99     2727.22     53.09 o 
  -6   1  23     1485.27     1515.07     34.97 o 
  -5   1  23        1.29        9.57      5.99 o 
  -4   1  23     1787.62     1750.48     35.08 o 
  -3   1  23     3210.97     3101.18     54.91 o 
  -2   1  23     2018.17     2042.76     27.99 o 
  -1   1  23      105.21      153.18      6.54 o 
   0   1  23     2268.36     2331.67     27.86 o 
   1   1  23      577.40      593.04     11.46 o 
   2   1  23     1328.87     1333.65     19.67 o 
   3   1  23      160.08      191.07      7.94 o 
   4   1  23      308.46      289.89      9.92 o 
   5   1  23       24.24       37.78      5.78 o 
   6   1  23      275.71      271.21     13.11 o 
   7   1  23      655.99      641.27     38.18 o 
  -8   2  23        9.26       13.71      7.89 o 
  -7   2  23      256.66      267.05     15.43 o 
  -6   2  23      135.78      132.64     16.07 o 
  -5   2  23     3326.07     3397.03     57.46 o 
  -4   2  23      146.37      150.49      8.23 o 
  -3   2  23      492.72      475.54     11.91 o 
  -2   2  23     1306.50     1314.32     21.21 o 
  -1   2  23     1627.18     1583.30     23.79 o 
   0   2  23     2710.60     2614.54     41.45 o 
   1   2  23     4033.71     4050.00     60.86 o 
   2   2  23     1489.99     1480.44     21.00 o 
   3   2  23     1252.61     1280.90     20.16 o 
   4   2  23     1397.07     1461.02     22.89 o 
   5   2  23      639.83      619.65     15.11 o 
   6   2  23     1063.96     1034.27     24.86 o 
   7   2  23     2317.31     2367.11     42.23 o 
  -8   3  23      661.02      696.90     38.54 o 
  -7   3  23      251.29      253.68     23.12 o 
  -6   3  23     1057.44     1107.02     29.01 o 
  -5   3  23      220.75      210.88      9.32 o 
  -4   3  23      137.63      141.31     10.71 o 
  -3   3  23      386.17      369.87     20.00 o 
  -2   3  23      148.05      173.26      9.71 o 
  -1   3  23     1050.89     1117.41     25.10 o 
   0   3  23     2932.58     2904.97     48.06 o 
   1   3  23     9837.02     9561.31    125.53 o 
   2   3  23     6686.60     6611.89     74.07 o 
   3   3  23       54.06       65.70      7.11 o 
   4   3  23      154.96      166.41     10.37 o 
   5   3  23     2201.71     2257.16     37.68 o 
   6   3  23     1014.54     1027.61     25.12 o 
   7   3  23      140.74      128.53     12.08 o 
  -7   4  23      454.86      445.53     29.26 o 
  -6   4  23      468.39      499.83     31.80 o 
  -5   4  23     4130.23     4041.29    122.04 o 
  -4   4  23       11.50       20.59      5.90 o 
  -3   4  23        9.43       27.07      5.92 o 
  -2   4  23      163.20      171.35     10.51 o 
  -1   4  23      403.36      425.82     15.77 o 
   0   4  23       18.75       16.70      5.34 o 
   1   4  23      244.13      249.08     12.97 o 
   2   4  23      311.30      287.37     19.13 o 
   3   4  23      241.07      243.32     10.59 o 
   4   4  23     2293.37     2333.39     37.64 o 
   5   4  23      673.84      653.03     19.15 o 
   6   4  23      714.07      727.22     21.55 o 
   7   4  23      155.83      146.74     22.03 o 
  -7   5  23     1602.78     1747.46     61.35 o 
  -6   5  23        2.52        6.02      6.13 o 
  -5   5  23       90.93      112.31     11.36 o 
  -4   5  23      181.91      187.57     12.82 o 
  -3   5  23     1892.73     1869.57     45.89 o 
  -2   5  23      158.19      150.17     12.01 o 
  -1   5  23      127.20      143.56     11.59 o 
   0   5  23     4389.55     4198.43     66.71 o 
   1   5  23     1642.75     1561.16     54.49 o 
   2   5  23       69.76       77.13     10.00 o 
   3   5  23      393.90      368.47     18.27 o 
   4   5  23     1183.91     1145.72     42.21 o 
   5   5  23      244.10      244.96     13.21 o 
   6   5  23      138.15      124.73     14.42 o 
  -7   6  23      141.93      237.92     20.68 o 
  -6   6  23     2420.78     2492.00     50.98 o 
  -5   6  23     3426.74     3380.02    104.92 o 
  -4   6  23     2834.66     2840.77     53.16 o 
  -3   6  23       17.52       20.34      8.99 o 
  -2   6  23     1123.99     1080.93     29.36 o 
  -1   6  23     1421.08     1393.59     33.05 o 
   0   6  23     2921.09     2742.50     51.00 o 
   1   6  23       66.45       80.76     10.35 o 
   2   6  23        4.87        5.95      6.50 o 
   3   6  23       24.51       32.67      8.53 o 
   4   6  23        8.16       15.82      7.36 o 
   5   6  23      560.94      554.31     24.03 o 
   6   6  23       59.72       57.54     14.99 o 
  -6   7  23      356.69      383.52     19.28 o 
  -5   7  23      404.71      373.28     18.51 o 
  -4   7  23        7.14        2.29      6.11 o 
  -3   7  23       11.58        3.69      5.83 o 
  -2   7  23       23.38       30.35      7.87 o 
  -1   7  23      525.31      470.01     23.98 o 
   0   7  23      323.76      309.60     16.38 o 
   1   7  23     2832.78     2782.90     54.21 o 
   2   7  23     1695.89     1576.37     38.97 o 
   3   7  23      651.66      608.63     24.00 o 
   4   7  23      136.65      162.71     18.96 o 
   5   7  23      755.99      763.59     41.41 o 
  -5   8  23       21.03        4.85      8.78 o 
  -4   8  23       78.57       76.13     11.03 o 
  -3   8  23      112.94      130.29     13.51 o 
  -2   8  23      496.87      493.80     20.96 o 
  -1   8  23      135.03      141.43     13.75 o 
   0   8  23       21.58       40.89      9.26 o 
   1   8  23      170.99      170.54     15.19 o 
   2   8  23      249.94      248.78     17.08 o 
   3   8  23       90.13      114.68     14.31 o 
   4   8  23      184.18      207.66     26.36 o 
  -4   9  23       48.58       61.73     13.33 o 
  -3   9  23      205.26      266.79     24.57 o 
  -2   9  23        8.30       16.77      8.03 o 
  -1   9  23      902.97      922.94     33.54 o 
   0   9  23        3.12       -5.96      5.96 o 
   1   9  23      416.94      427.22     20.79 o 
   2   9  23       29.10       15.98     12.96 o 
  -8   0  24      181.98      214.51     24.82 o 
  -7   0  24        5.97        3.95      9.39 o 
  -6   0  24      839.02      760.93     33.57 o 
  -5   0  24      448.68      492.19     26.05 o 
  -4   0  24     8695.77     8672.65    166.37 o 
  -3   0  24     1371.94     1259.01     39.35 o 
  -2   0  24    27563.21    25395.19    431.43 o 
  -1   0  24     1354.37     1329.47     24.18 o 
   0   0  24      381.15      385.67     11.89 o 
   1   0  24      484.01      461.16     14.55 o 
   2   0  24     7810.93     7559.08    101.04 o 
   3   0  24      990.25     1171.51     33.96 o 
   4   0  24     3380.12     3306.64     55.89 o 
   5   0  24      135.72      144.97     12.84 o 
   6   0  24      152.97      131.96     13.06 o 
   7   0  24      176.31      171.60     23.61 o 
  -8   1  24      527.96      593.60     23.98 o 
  -7   1  24        4.64       25.76      8.00 o 
  -6   1  24     1060.33     1012.93     28.18 o 
  -5   1  24     1544.58     1500.80     40.37 o 
  -4   1  24     1088.37     1113.22     26.92 o 
  -3   1  24      991.02      995.56     24.08 o 
  -2   1  24     3987.78     3886.67     46.09 o 
  -1   1  24      116.69      123.64      9.22 o 
   0   1  24       53.46       76.05      5.44 o 
   1   1  24     1691.15     1665.43     21.77 o 
   2   1  24       13.46       14.85      3.69 o 
   3   1  24     1903.81     1953.90     26.61 o 
   4   1  24      602.67      637.36     14.63 o 
   5   1  24     4542.24     4457.70     76.46 o 
   6   1  24      510.96      551.02     16.51 o 
   7   1  24       10.80        9.61      6.75 o 
  -8   2  24      173.32      207.01     17.25 o 
  -7   2  24       27.61       29.00      7.96 o 
  -6   2  24       48.15       54.34      8.95 o 
  -5   2  24     1003.68     1009.17     26.76 o 
  -4   2  24       32.13       36.58      6.62 o 
  -3   2  24     1959.18     1898.70     31.97 o 
  -2   2  24      344.66      376.27     10.60 o 
  -1   2  24      351.98      354.93     10.14 o 
   0   2  24      468.44      495.54     12.10 o 
   1   2  24     2721.55     2702.62     45.56 o 
   2   2  24       78.88       86.78      8.68 o 
   3   2  24      172.35      171.92      8.03 o 
   4   2  24       36.05       50.10      5.79 o 
   5   2  24      210.85      205.56     10.33 o 
   6   2  24      666.00      662.54     21.02 o 
   7   2  24       56.77       54.40      9.78 o 
  -8   3  24        4.22        0.13     11.28 o 
  -7   3  24      339.73      376.23     27.67 o 
  -6   3  24        0.04        5.28      9.60 o 
  -5   3  24       59.35       63.51     13.16 o 
  -4   3  24     1730.46     1589.27     67.51 o 
  -3   3  24       57.21       90.34      8.68 o 
  -2   3  24     2476.34     2412.08     41.80 o 
  -1   3  24     6662.70     6564.97     90.27 o 
   0   3  24     5017.33     4936.90     72.30 o 
   1   3  24      101.93      170.54     16.13 o 
   2   3  24       19.51       30.45      9.89 o 
   3   3  24       51.07       58.38      7.02 o 
   4   3  24     1735.68     1667.10     30.09 o 
   5   3  24     1089.94     1103.15     24.95 o 
   6   3  24      648.04      656.62     20.34 o 
   7   3  24       12.17       15.58      8.11 o 
  -7   4  24      446.76      442.73     29.56 o 
  -6   4  24     1189.96     1203.52     47.16 o 
  -5   4  24     1343.28     1362.31     31.86 o 
  -4   4  24        7.86        9.96      5.66 o 
  -3   4  24     1607.10     1534.13     54.69 o 
  -2   4  24     1840.93     1779.50     35.57 o 
  -1   4  24     4116.44     3989.17     62.55 o 
   0   4  24      411.25      415.35     18.64 o 
   1   4  24      693.74      671.02     21.01 o 
   2   4  24      185.99      256.03     33.30 o 
   3   4  24      712.79      707.41     22.93 o 
   4   4  24      176.68      195.61     11.74 o 
   5   4  24      957.82      946.45     23.65 o 
   6   4  24      580.49      615.54     20.19 o 
   7   4  24      380.62      356.40     27.95 o 
  -7   5  24      417.58      470.59     31.03 o 
  -6   5  24        8.48       21.77      6.91 o 
  -5   5  24     1180.43     1232.42     34.24 o 
  -4   5  24     3213.92     3126.12     82.59 o 
  -3   5  24      359.36      410.53     16.80 o 
  -2   5  24        0.82       19.44     12.38 o 
  -1   5  24      628.58      634.68     20.69 o 
   0   5  24     2253.97     2187.42     42.71 o 
   1   5  24      138.52      144.90     12.35 o 
   2   5  24      112.07      159.49     41.21 o 
   3   5  24     2154.60     2188.15     46.00 o 
   4   5  24      410.36      383.07     18.80 o 
   5   5  24     2377.91     2360.75     40.17 o 
   6   5  24      457.10      456.25     21.81 o 
  -6   6  24      889.02      981.53     29.72 o 
  -5   6  24       25.26       51.75      9.30 o 
  -4   6  24      383.02      420.84     18.43 o 
  -3   6  24       44.91       51.41      8.67 o 
  -2   6  24        2.85       48.42     39.65 o 
  -1   6  24     1002.00      948.21     26.71 o 
   0   6  24      712.40      696.45     22.80 o 
   1   6  24      226.25      247.74     14.48 o 
   2   6  24      701.13      697.40     24.12 o 
   3   6  24      616.89      611.93     23.45 o 
   4   6  24      493.14      485.60     21.65 o 
   5   6  24      469.46      440.61     21.65 o 
  -6   7  24      234.91      251.41     17.30 o 
  -5   7  24       13.71       22.45      7.84 o 
  -4   7  24      111.34      124.70     12.77 o 
  -3   7  24      202.42      211.87     16.01 o 
  -2   7  24      504.36      529.05     20.91 o 
  -1   7  24       97.13       87.50     10.82 o 
   0   7  24     1864.81     1776.73     40.61 o 
   1   7  24     1691.07     1656.76     39.64 o 
   2   7  24      186.36      204.20     16.32 o 
   3   7  24        9.77       23.11      8.52 o 
   4   7  24      548.36      565.18     48.73 o 
  -5   8  24        7.70        5.19     10.26 o 
  -4   8  24      385.15      335.45     18.00 o 
  -3   8  24      528.13      501.09     21.47 o 
  -2   8  24     1087.63     1049.93     38.27 o 
  -1   8  24      695.77      679.14     24.68 o 
   0   8  24     1590.50     1611.13     39.92 o 
   1   8  24      113.92      131.77     25.57 o 
   2   8  24      369.36      365.28     19.37 o 
   3   8  24     3119.17     3025.59     61.70 o 
  -3   9  24     1692.97     1609.58     58.35 o 
  -2   9  24       97.51       91.28     12.38 o 
  -1   9  24      240.99      236.33     18.07 o 
   0   9  24      349.71      333.44     24.51 o 
   1   9  24      151.93      177.23     23.89 o 
   2   9  24     1124.57     1093.08     49.18 o 
  -8   1  25     1053.14     1085.07     32.70 o 
  -7   1  25       39.83       44.10      9.31 o 
  -6   1  25      450.64      457.66     18.89 o 
  -5   1  25     2026.49     2047.10     41.35 o 
  -4   1  25     1628.71     1569.09     33.51 o 
  -3   1  25        8.34       13.69      5.33 o 
  -2   1  25        7.40       25.98      5.39 o 
  -1   1  25      875.18     1005.85     23.65 o 
   0   1  25      281.92      261.83      9.38 o 
   1   1  25      995.79      929.21     17.65 o 
   2   1  25     1120.35     1109.59     22.88 o 
   3   1  25      225.57      262.75      9.96 o 
   4   1  25      143.97      146.10      8.68 o 
   5   1  25       66.69       81.89      7.48 o 
   6   1  25      648.86      709.67     17.63 o 
   7   1  25      744.89      734.86     20.49 o 
  -8   2  25      767.01      791.77     46.24 o 
  -7   2  25      282.62      305.35     16.58 o 
  -6   2  25     1737.56     1714.44     61.91 o 
  -5   2  25     1629.41     1695.05     36.58 o 
  -4   2  25      141.37      154.94     11.17 o 
  -3   2  25       67.97       84.23      6.47 o 
  -2   2  25     3787.59     3736.64     45.72 o 
  -1   2  25       19.29       31.24      4.21 o 
   0   2  25      157.90      182.22      7.59 o 
   1   2  25     3367.70     3411.87     43.49 o 
   2   2  25    13220.78    13218.66    117.14 o 
   3   2  25     3053.21     3175.98     37.56 o 
   4   2  25      211.17      199.22      9.38 o 
   5   2  25     1006.85      997.98     23.57 o 
   6   2  25      984.57     1006.13     25.15 o 
   7   2  25      812.47      854.99     25.94 o 
  -7   3  25      452.49      411.61     28.70 o 
  -6   3  25      324.54      341.45     25.51 o 
  -5   3  25     2812.01     2793.13     76.02 o 
  -4   3  25      269.80      290.22     22.78 o 
  -3   3  25      279.33      302.26     43.17 o 
  -2   3  25      107.75      161.65     18.63 o 
  -1   3  25    11089.29    10693.98    137.55 o 
   0   3  25     4218.52     4111.62     63.14 o 
   1   3  25     1833.87     1889.22     52.57 o 
   2   3  25      846.73      812.09     23.43 o 
   3   3  25       60.98       69.68      7.47 o 
   4   3  25       12.28       19.22      8.18 o 
   5   3  25      737.38      727.87     20.20 o 
   6   3  25      164.10      172.74     12.95 o 
   7   3  25      512.85      545.68     33.72 o 
  -7   4  25      791.20      803.45     40.08 o 
  -6   4  25      284.95      293.22     23.27 o 
  -5   4  25      186.93      209.33     12.91 o 
  -4   4  25       85.49      100.50     10.27 o 
  -3   4  25     1553.93     1539.08     57.13 o 
  -2   4  25      214.54      245.78     13.90 o 
  -1   4  25      972.95      979.79     32.15 o 
   0   4  25     3348.08     3248.95     54.79 o 
   1   4  25       23.32       35.22      6.76 o 
   2   4  25      127.85      147.41     12.25 o 
   3   4  25     1447.80     1441.96     34.66 o 
   4   4  25        0.42        6.46      6.27 o 
   5   4  25       11.21       13.93      6.58 o 
   6   4  25       79.14       96.45     10.89 o 
  -7   5  25       80.88       78.18     17.35 o 
  -6   5  25     1558.52     1518.03     55.96 o 
  -5   5  25      331.09      339.97     16.25 o 
  -4   5  25      974.34      985.22     27.27 o 
  -3   5  25       66.70       72.07      9.44 o 
  -2   5  25     1732.24     1655.17     36.04 o 
  -1   5  25      592.49      618.86     20.72 o 
   0   5  25     4043.65     3814.18     63.17 o 
   1   5  25      192.47      189.20     14.22 o 
   2   5  25       23.53       21.47      6.95 o 
   3   5  25       64.87       61.52     12.26 o 
   4   5  25      333.19      356.82     18.88 o 
   5   5  25        1.54        8.93      7.71 o 
   6   5  25       24.25       37.02     14.32 o 
  -6   6  25     2330.08     2455.50     77.95 o 
  -5   6  25      273.71      309.18     16.69 o 
  -4   6  25      443.19      419.93     18.51 o 
  -3   6  25      576.15      561.07     26.07 o 
  -2   6  25       23.73       35.59      7.72 o 
  -1   6  25      242.50      242.30     14.15 o 
   0   6  25      257.50      274.72     15.00 o 
   1   6  25     2149.80     1982.30     42.95 o 
   2   6  25      288.70      298.55     16.41 o 
   3   6  25      704.63      683.70     25.11 o 
   4   6  25      292.12      306.11     17.94 o 
   5   6  25     1505.22     1526.70     41.65 o 
  -6   7  25      222.25      242.47     21.74 o 
  -5   7  25      217.79      218.04     15.55 o 
  -4   7  25      533.35      554.94     22.20 o 
  -3   7  25     1200.89     1153.86     31.98 o 
  -2   7  25       17.88       25.34      7.74 o 
  -1   7  25      233.06      241.51     14.50 o 
   0   7  25     2978.10     2869.12     55.63 o 
   1   7  25      633.89      581.56     22.91 o 
   2   7  25      258.11      262.84     16.41 o 
   3   7  25      219.88      194.22     16.80 o 
   4   7  25     1116.85     1137.15     34.57 o 
  -4   8  25      109.32      134.61     13.83 o 
  -3   8  25       59.17       71.73     11.16 o 
  -2   8  25       20.75       35.95      8.68 o 
  -1   8  25       56.65       63.12     10.36 o 
   0   8  25      721.65      732.53     26.42 o 
   1   8  25     1002.06      955.54     44.57 o 
   2   8  25      102.06       88.24     11.83 o 
   3   8  25      408.08      450.30     32.76 o 
  -3   9  25      122.54      164.77     21.65 o 
  -2   9  25      179.77      211.06     26.25 o 
  -1   9  25      841.00      907.84     43.79 o 
   0   9  25      422.97      402.44     29.77 o 
   1   9  25       12.52       15.58     12.16 o 
  -8   0  26     4328.87     4589.76    113.84 o 
  -7   0  26      943.47      921.15     40.71 o 
  -6   0  26      122.56      105.78     16.55 o 
  -5   0  26     3650.17     3468.31     84.24 o 
  -4   0  26     9219.26     8962.99    172.89 o 
  -3   0  26     2011.40     1940.19     53.05 o 
  -2   0  26     9706.39     8998.69    169.11 o 
  -1   0  26      328.04      274.12     17.23 o 
   0   0  26      188.60      184.76      8.69 o 
   1   0  26       45.79       34.22      6.35 o 
   2   0  26      824.53      690.72     19.76 o 
   3   0  26      542.16      576.48     19.12 o 
   4   0  26        4.85        3.53      5.96 o 
   5   0  26     1434.25     1477.03     49.35 o 
   6   0  26       13.97       12.98      7.69 o 
   7   0  26       28.06       27.06     10.51 o 
  -8   1  26      414.26      440.93     31.08 o 
  -7   1  26       78.32       87.84     11.49 o 
  -6   1  26      154.71      167.09     14.05 o 
  -5   1  26      779.57      768.79     23.62 o 
  -4   1  26       13.09       15.77      5.89 o 
  -3   1  26      200.81      186.22     13.61 o 
  -2   1  26      238.30      240.86     11.56 o 
  -1   1  26     7885.85     7576.21     81.39 o 
   0   1  26       20.25       77.24      8.97 o 
   1   1  26      650.20      716.28     15.53 o 
   2   1  26      966.41     1126.69     18.49 o 
   3   1  26     4215.64     4153.52     46.06 o 
   4   1  26      577.98      618.21     22.77 o 
   5   1  26      831.16      894.34     18.98 o 
   6   1  26     1406.93     1485.17     26.56 o 
   7   1  26       17.68       19.48      7.25 o 
  -8   2  26        4.03       12.63      8.76 o 
  -7   2  26        5.26        5.96      6.90 o 
  -6   2  26      712.43      713.69     23.80 o 
  -5   2  26      732.18      719.41     22.74 o 
  -4   2  26        0.42       -0.78      8.90 o 
  -3   2  26     2043.20     2062.80     52.57 o 
  -2   2  26      415.33      459.78     14.13 o 
   0   2  26      146.41      189.13      8.06 o 
   1   2  26      127.29      189.21     16.65 o 
   2   2  26      534.74      606.30     32.32 o 
   3   2  26     1692.78     1736.71     25.30 o 
   4   2  26      476.70      492.40     15.70 o 
   5   2  26     2001.44     1981.54     35.27 o 
   6   2  26      340.79      335.73     15.48 o 
   7   2  26       17.28       32.57     15.69 o 
  -7   3  26      430.55      435.40     29.62 o 
  -6   3  26       40.41       48.13     13.58 o 
  -5   3  26      101.85      167.71     20.41 o 
  -4   3  26     2697.27     2594.38     71.36 o 
  -3   3  26      435.09      450.97     20.81 o 
  -2   3  26     2927.72     2853.98     48.01 o 
  -1   3  26      257.15      369.60     14.59 o 
   0   3  26     1060.91     1005.56     24.88 o 
   1   3  26        1.16       10.27      5.12 o 
   2   3  26      667.00      660.81     21.18 o 
   3   3  26     4404.79     4484.16     98.80 o 
   4   3  26     1118.21     1076.18     23.87 o 
   5   3  26       42.62       66.83      8.68 o 
   6   3  26      220.13      256.96     15.55 o 
  -7   4  26     1760.91     1739.40     61.96 o 
  -6   4  26      123.61      128.44     19.22 o 
  -5   4  26      482.16      406.61     26.89 o 
  -4   4  26       61.81       81.72      9.55 o 
  -3   4  26     2488.57     2386.67     58.66 o 
  -2   4  26     1661.37     1618.76     61.64 o 
  -1   4  26      717.20      667.79     20.66 o 
   0   4  26       10.95       36.74     13.44 o 
   1   4  26     1102.51     1008.79     26.75 o 
   2   4  26       14.15       19.33      6.53 o 
   3   4  26      888.98      853.28     26.13 o 
   4   4  26     3103.86     3190.63     87.14 o 
   5   4  26     2323.15     2319.51     40.14 o 
   6   4  26     2190.68     2243.66     41.20 o 
  -6   5  26      562.47      576.57     34.17 o 
  -5   5  26      485.53      495.83     26.40 o 
  -4   5  26      156.85      176.27     12.70 o 
  -3   5  26     1207.26     1184.65     56.52 o 
  -2   5  26     3630.70     3441.91     58.94 o 
  -1   5  26     2192.46     2097.94     64.37 o 
   0   5  26     1332.89     1335.85     38.09 o 
   1   5  26       16.45       23.84      7.10 o 
   2   5  26       25.01       33.97      7.76 o 
   3   5  26       64.78       91.75     11.32 o 
   4   5  26      204.74      211.39     16.83 o 
   5   5  26      447.62      448.65     32.25 o 
  -6   6  26       51.63       45.77     15.11 o 
  -5   6  26      156.34      155.00     14.02 o 
  -4   6  26      248.67      265.54     15.38 o 
  -3   6  26      457.94      456.27     19.14 o 
  -2   6  26     2093.09     2021.12     50.64 o 
  -1   6  26      344.56      379.35     17.45 o 
   0   6  26      415.60      375.98     18.30 o 
   1   6  26      109.87      113.83     12.15 o 
   2   6  26      274.34      289.37     16.66 o 
   3   6  26       36.96       39.75      9.59 o 
   4   6  26      237.35      268.25     17.98 o 
   5   6  26      290.59      319.91     28.57 o 
  -6   7  26      544.83      434.75     26.59 o 
  -5   7  26      239.73      247.28     16.30 o 
  -4   7  26      881.54      877.87     30.24 o 
  -3   7  26      459.01      443.31     19.68 o 
  -2   7  26      186.10      191.00     15.59 o 
  -1   7  26      874.85      868.79     27.40 o 
   0   7  26     1522.39     1484.02     37.41 o 
   1   7  26       11.66       24.80      9.37 o 
   2   7  26      279.71      305.53     17.98 o 
   3   7  26       56.12       51.36     10.25 o 
   4   7  26      281.71      300.30     31.71 o 
  -4   8  26      156.45      168.61     15.62 o 
  -3   8  26     2042.77     2023.40     52.06 o 
  -2   8  26     1359.79     1353.42     36.45 o 
  -1   8  26      687.22      661.77     36.30 o 
   0   8  26      524.25      495.93     22.11 o 
   1   8  26     1101.98     1090.74     32.95 o 
   2   8  26      276.53      250.49     17.44 o 
   3   8  26       71.75       72.36     18.50 o 
  -2   9  26      741.20      903.21     43.85 o 
  -1   9  26      193.45      212.39     26.44 o 
   0   9  26       13.07       29.26     14.16 o 
   1   9  26     1248.19     1228.46     52.36 o 
  -8   1  27       27.56       22.98      9.77 o 
  -7   1  27      229.71      219.21     15.78 o 
  -6   1  27      931.03      973.40     28.43 o 
  -5   1  27      247.94      268.47     14.64 o 
  -4   1  27      700.27      702.72     21.85 o 
  -3   1  27      130.67      139.96     14.37 o 
  -2   1  27       93.44      144.22     17.44 o 
  -1   1  27      132.74      250.31      8.77 o 
   0   1  27     3268.26     3100.88     40.04 o 
   1   1  27     2384.48     2302.40     32.99 o 
   2   1  27     1609.28     1742.49     24.47 o 
   3   1  27     1358.26     1371.40     22.58 o 
   4   1  27      452.72      456.08     13.08 o 
   5   1  27      617.61      642.24     16.25 o 
   6   1  27      747.52      773.66     21.97 o 
   7   1  27      707.93      739.84     24.27 o 
  -8   2  27      784.30      773.59     38.31 o 
  -7   2  27       21.21       24.09     12.64 o 
  -6   2  27        0.28        1.81      6.20 o 
  -5   2  27      552.43      563.57     20.36 o 
  -4   2  27     2449.08     2365.14     61.16 o 
  -3   2  27     5292.16     5089.24    145.02 o 
  -2   2  27     1274.58     1203.22     21.09 o 
  -1   2  27     4683.87     4580.80     54.49 o 
   0   2  27     1990.90     1923.74     44.22 o 
   1   2  27     7287.25     7180.13     79.99 o 
   2   2  27     1752.03     1731.82     35.39 o 
   3   2  27      296.93      302.55     12.37 o 
   4   2  27      685.03      714.03     19.55 o 
   5   2  27      630.35      611.68     18.85 o 
   6   2  27      847.92      882.79     32.55 o 
  -7   3  27      811.31      898.61     43.13 o 
  -6   3  27     1844.95     1811.40     60.85 o 
  -5   3  27     3961.71     3709.11     93.39 o 
  -4   3  27      667.79      647.88     32.46 o 
  -3   3  27      139.18      169.69     18.61 o 
  -2   3  27     1236.93     1200.03     74.43 o 
  -1   3  27      290.98      331.05     26.50 o 
   0   3  27        0.12       15.68      5.14 o 
   1   3  27        5.29       49.33     11.60 o 
   2   3  27     2061.30     2088.26     45.55 o 
   3   3  27      327.97      345.10     24.40 o 
   4   3  27       90.88      118.38     10.20 o 
   5   3  27        2.47       17.66      6.83 o 
   6   3  27     2599.49     2646.99     45.30 o 
  -7   4  27      569.00      548.32     33.99 o 
  -6   4  27       53.20       43.23     13.71 o 
  -5   4  27      147.06      150.41     19.58 o 
  -4   4  27       85.49       92.92     18.63 o 
  -3   4  27     1281.23     1277.89     36.80 o 
  -2   4  27      630.01      598.41     47.74 o 
  -1   4  27     1226.12     1228.83     29.41 o 
   0   4  27      451.55      424.27     16.75 o 
   1   4  27       96.38      113.82     16.52 o 
   2   4  27       84.52       95.70     10.43 o 
   3   4  27        9.56       20.41      7.25 o 
   4   4  27      763.19      800.15     26.85 o 
   5   4  27      365.17      365.13     33.09 o 
   6   4  27       30.65       43.12     14.82 o 
  -6   5  27     1452.96     1481.54     56.37 o 
  -5   5  27       61.49       47.59     13.70 o 
  -4   5  27        3.67        9.97      6.49 o 
  -3   5  27     1132.43     1132.56     29.67 o 
  -2   5  27        6.47       27.65      6.80 o 
  -1   5  27      287.49      293.31     14.94 o 
   0   5  27      305.92      341.38     22.56 o 
   1   5  27      381.05      369.43     16.99 o 
   2   5  27      133.25      121.42     12.28 o 
   3   5  27       33.41       38.17      8.90 o 
   4   5  27       20.19       21.49      8.42 o 
   5   5  27        6.14       16.31      8.03 o 
  -5   6  27        8.40        3.14      8.79 o 
  -4   6  27      499.61      468.74     25.96 o 
  -3   6  27      180.82      198.58     15.89 o 
  -2   6  27      647.76      689.66     23.61 o 
  -1   6  27     1557.76     1506.04     36.11 o 
   0   6  27     1381.32     1229.01     33.53 o 
   1   6  27     1480.94     1444.14     36.26 o 
   2   6  27      256.05      290.33     16.93 o 
   3   6  27      158.53      182.62     16.15 o 
   4   6  27     2058.46     1995.63     69.49 o 
  -5   7  27     1131.77     1109.65     70.28 o 
  -4   7  27     1718.14     1659.76     48.76 o 
  -3   7  27       88.97      101.10     12.36 o 
  -2   7  27      326.43      302.16     16.96 o 
  -1   7  27      125.43      125.81     13.03 o 
   0   7  27       21.44       38.39      9.10 o 
   1   7  27     1657.57     1592.79     45.97 o 
   2   7  27     3289.21     3287.94     63.58 o 
   3   7  27     2946.95     2951.79     60.32 o 
  -3   8  27        6.17       29.33     12.38 o 
  -2   8  27      139.98      158.10     14.99 o 
  -1   8  27       15.42       23.67      8.47 o 
   0   8  27        3.17       20.48      7.75 o 
   1   8  27       67.34       71.07     11.17 o 
   2   8  27       81.78      115.91     20.85 o 
  -8   0  28      954.68     1056.28     47.17 o 
  -7   0  28      252.57      264.12     23.36 o 
  -6   0  28       70.44       60.21     13.83 o 
  -5   0  28     3142.46     3038.83     78.25 o 
  -4   0  28      307.64      313.78     21.24 o 
  -3   0  28       92.37       94.04     13.83 o 
  -2   0  28       69.71       58.78     11.06 o 
  -1   0  28      845.37      956.50     33.32 o 
   0   0  28       23.36       32.07      8.28 o 
   1   0  28     1414.48     1208.46     48.53 o 
   2   0  28      776.92      679.24     20.24 o 
   3   0  28      895.28      922.22     56.56 o 
   4   0  28      234.72      214.75     13.95 o 
   5   0  28      758.43      755.40     25.22 o 
   6   0  28       60.90       65.87     11.59 o 
   7   0  28      201.93      182.63     25.78 o 
  -8   1  28      915.20      889.68     42.24 o 
  -7   1  28        6.35       11.57      9.50 o 
  -6   1  28      311.24      338.29     17.16 o 
  -5   1  28      550.89      568.70     20.62 o 
  -4   1  28     2019.52     2031.44     40.97 o 
  -3   1  28     1813.61     1756.07     36.14 o 
  -2   1  28     2715.74     2589.84     52.08 o 
  -1   1  28     1499.83     1467.13     30.90 o 
   0   1  28        7.97       53.34      5.15 o 
   1   1  28      569.38      590.99     14.54 o 
   2   1  28     1891.54     2048.18     27.44 o 
   3   1  28       71.65       75.09      6.69 o 
   4   1  28     1055.30     1100.34     20.71 o 
   5   1  28      426.25      447.58     13.94 o 
   6   1  28     3545.88     3674.82     47.68 o 
  -7   2  28       83.79       86.39     14.16 o 
  -6   2  28      987.13      954.67     34.51 o 
  -5   2  28       81.49      113.94     11.71 o 
  -4   2  28      113.33      128.30     11.62 o 
  -3   2  28       92.46      117.63     14.25 o 
  -2   2  28      260.95      271.10     12.84 o 
  -1   2  28     2292.78     2378.21     33.60 o 
   0   2  28      494.70      503.68     27.43 o 
   1   2  28      160.16      229.75     12.05 o 
   2   2  28       79.19       88.89     14.53 o 
   3   2  28     1451.99     1479.18     45.61 o 
   4   2  28       42.36       44.87      7.25 o 
   5   2  28      920.90      954.96     23.87 o 
   6   2  28      115.56      137.49     12.36 o 
  -7   3  28       64.65       54.59     15.85 o 
  -6   3  28      336.19      365.34     26.49 o 
  -5   3  28      413.79      412.45     27.36 o 
  -4   3  28      514.68      449.96     27.09 o 
  -3   3  28     3310.24     3098.12     80.36 o 
  -2   3  28      623.38      641.26     27.89 o 
  -1   3  28     1421.83     1396.44     30.64 o 
   0   3  28      338.35      355.33     14.88 o 
   1   3  28     2561.23     2515.02     46.50 o 
   2   3  28     1248.86     1289.45     31.48 o 
   3   3  28     1058.45     1171.99     46.23 o 
   4   3  28      306.97      300.54     17.50 o 
   5   3  28     3774.75     4028.98     57.73 o 
   6   3  28      200.45      220.03     15.24 o 
  -6   4  28       13.76        5.97      9.96 o 
  -5   4  28      115.50      106.72     17.89 o 
  -4   4  28      145.41      141.52     19.31 o 
  -3   4  28      816.39      842.98     24.05 o 
  -2   4  28     1866.92     1864.94     69.96 o 
  -1   4  28     3783.58     3709.79     61.31 o 
   0   4  28     1933.48     1853.03     46.24 o 
   1   4  28      694.41      681.76     22.26 o 
   2   4  28      764.44      725.12     23.51 o 
   3   4  28      877.37      862.76     27.01 o 
   4   4  28     3322.45     3337.73     66.61 o 
   5   4  28      928.71      886.45     43.47 o 
  -6   5  28      540.47      497.02     32.03 o 
  -5   5  28       97.66      101.66     17.62 o 
  -4   5  28      667.10      634.19     32.44 o 
  -3   5  28     1144.77     1172.66     79.05 o 
  -2   5  28     1518.16     1473.50     34.65 o 
  -1   5  28      608.49      570.47     20.71 o 
   0   5  28      383.93      392.79     17.32 o 
   1   5  28      842.76      794.59     25.20 o 
   2   5  28       45.82       33.50      8.24 o 
   3   5  28      325.44      365.65     18.37 o 
   4   5  28      272.20      285.11     19.21 o 
   5   5  28      951.07      983.93     46.96 o 
  -5   6  28        1.64       -4.01      5.38 o 
  -4   6  28      223.21      235.89     15.39 o 
  -3   6  28      139.46      162.93     14.22 o 
  -2   6  28      217.29      237.00     15.27 o 
  -1   6  28     1956.95     1850.56     44.65 o 
   0   6  28        8.83       22.69      7.37 o 
   1   6  28      172.92      185.22     15.31 o 
   2   6  28        4.62        9.61      7.28 o 
   3   6  28      808.39      799.11     27.95 o 
   4   6  28      153.50      186.28     16.77 o 
  -5   7  28       27.10       26.55     10.04 o 
  -4   7  28       70.07       84.75     11.42 o 
  -3   7  28      965.75      949.00     29.71 o 
  -2   7  28       75.36       85.57     11.51 o 
  -1   7  28      188.95      176.98     15.39 o 
   0   7  28      184.25      228.53     16.17 o 
   1   7  28      141.84      169.43     15.45 o 
   2   7  28       50.39       65.17     11.04 o 
   3   7  28      131.29      146.93     15.24 o 
  -3   8  28      414.06      462.13     24.24 o 
  -2   8  28      886.49      911.87     59.07 o 
  -1   8  28      546.69      547.90     23.32 o 
   0   8  28     2271.70     2222.61     50.37 o 
   1   8  28       87.44       79.46     20.03 o 
  -8   1  29      201.71      245.40     26.64 o 
  -7   1  29      335.70      318.74     18.06 o 
  -6   1  29      458.85      492.20     20.42 o 
  -5   1  29      882.27      908.68     26.80 o 
  -4   1  29     2489.33     2501.79     47.53 o 
  -3   1  29       43.53       60.94      8.44 o 
  -2   1  29      228.29      235.20     12.19 o 
  -1   1  29      164.95      277.85     12.80 o 
   0   1  29      612.01      684.38     15.45 o 
   1   1  29     2674.71     2661.31     37.32 o 
   2   1  29     4320.00     4448.73     56.40 o 
   3   1  29      740.20      787.03     16.70 o 
   4   1  29      677.12      703.66     16.58 o 
   5   1  29       12.14       19.87      5.73 o 
   6   1  29      312.55      343.27     16.08 o 
  -7   2  29      599.56      619.06     35.43 o 
  -6   2  29     1021.09      999.94     43.73 o 
  -5   2  29     6933.45     6552.27    142.24 o 
  -4   2  29     2007.54     2031.83     41.38 o 
  -3   2  29      608.75      544.76     28.28 o 
  -2   2  29      538.30      565.20     28.09 o 
  -1   2  29     3634.86     3661.73     90.05 o 
   0   2  29      448.94      426.95     15.51 o 
   1   2  29      314.70      342.77     38.49 o 
   2   2  29     4521.13     4387.88     69.27 o 
   3   2  29     3042.87     3133.63     83.95 o 
   4   2  29      661.18      680.51     19.16 o 
   5   2  29      333.19      361.17     23.56 o 
   6   2  29     1843.45     1848.75     40.21 o 
  -7   3  29       59.73       51.58     15.88 o 
  -6   3  29     1684.12     1631.15     58.37 o 
  -5   3  29       93.96       87.31     15.75 o 
  -4   3  29     2567.37     2348.27     68.93 o 
  -3   3  29      116.55      146.93     18.48 o 
  -2   3  29      779.40      814.27     31.61 o 
  -1   3  29        7.10       41.33     10.98 o 
   0   3  29     1148.15     1190.09     28.42 o 
   1   3  29      863.29      908.03     25.22 o 
   2   3  29     1305.55     1334.65     32.24 o 
   3   3  29      592.35      598.70     21.71 o 
   4   3  29      601.20      613.51     23.75 o 
   5   3  29       92.28      108.97     13.74 o 
   6   3  29       64.97       48.13     15.64 o 
  -6   4  29      107.26      101.22     18.28 o 
  -5   4  29      722.68      641.44     34.42 o 
  -4   4  29     1820.61     1653.27     56.77 o 
  -3   4  29      222.04      265.74     26.49 o 
  -2   4  29     1163.58     1224.90     36.59 o 
  -1   4  29       42.24       68.54     13.53 o 
   0   4  29      514.61      528.02     19.24 o 
   1   4  29     1251.87     1216.95     30.84 o 
   2   4  29       52.32       45.99      8.31 o 
   3   4  29      198.15      232.60     15.57 o 
   4   4  29        0.80        6.93      7.03 o 
   5   4  29     1066.24     1065.72     49.30 o 
  -6   5  29        1.57       17.56     12.61 o 
  -5   5  29       35.87       47.23     14.13 o 
  -4   5  29        4.38        0.22      9.48 o 
  -3   5  29      524.84      515.43     40.65 o 
  -2   5  29      868.82      790.49     24.56 o 
  -1   5  29      540.65      525.31     20.12 o 
   0   5  29       36.07       31.88      7.74 o 
   1   5  29      340.66      334.87     18.77 o 
   2   5  29      241.05      244.04     15.79 o 
   3   5  29       54.79       56.88      9.90 o 
   4   5  29      253.83      258.77     17.68 o 
  -5   6  29       28.03       25.63     13.44 o 
  -4   6  29      504.66      490.63     20.58 o 
  -3   6  29      157.36      162.23     14.35 o 
  -2   6  29     1205.81     1112.71     30.96 o 
  -1   6  29      533.40      549.20     28.18 o 
   0   6  29     1047.40     1020.15     29.94 o 
   1   6  29      634.55      652.14     24.22 o 
   2   6  29      571.25      547.01     22.88 o 
   3   6  29      590.17      573.90     24.01 o 
   4   6  29     2296.40     2357.37     72.26 o 
  -5   7  29      552.40      396.50     25.34 o 
  -4   7  29      347.78      351.08     26.52 o 
  -3   7  29     2685.89     2604.45    133.58 o 
  -2   7  29       23.24       32.35     11.73 o 
  -1   7  29       11.18        9.53      7.04 o 
   0   7  29     3613.75     3681.84     67.97 o 
   1   7  29     4556.49     4576.73     79.51 o 
   2   7  29      185.81      158.17     15.61 o 
  -2   8  29     1011.44     1012.59     31.98 o 
  -1   8  29      698.29      676.16     26.03 o 
   0   8  29      190.64      211.16     17.46 o 
   1   8  29      207.72      244.49     28.07 o 
  -7   0  30      996.85      992.40     44.25 o 
  -6   0  30       19.01       35.43     12.31 o 
  -5   0  30      162.17      148.93     18.42 o 
  -4   0  30      343.66      304.57     21.63 o 
  -3   0  30      117.97      133.32     16.40 o 
  -2   0  30     1156.98     1109.36     38.49 o 
  -1   0  30     1002.61      974.69     35.19 o 
   0   0  30      642.17      505.21     24.76 o 
   1   0  30      940.74      867.40     33.53 o 
   2   0  30      423.42      457.42     17.22 o 
   3   0  30      201.12      211.42     16.58 o 
   4   0  30       12.81      196.83     21.04 o 
   5   0  30     1477.95     1523.57     75.08 o 
   6   0  30     1743.08     1874.55     45.09 o 
  -7   1  30      368.62      372.85     19.51 o 
  -6   1  30       80.23       92.06     11.58 o 
  -5   1  30      314.63      325.12     16.42 o 
  -4   1  30      798.36      828.78     24.85 o 
  -3   1  30       16.09       14.37      6.12 o 
  -2   1  30      339.81      380.89     15.56 o 
  -1   1  30     3930.89     3698.97    133.58 o 
   0   1  30     2708.77     2550.84     45.71 o 
   1   1  30      289.15      356.17     11.68 o 
   2   1  30        7.01       36.20      5.76 o 
   3   1  30     1380.44     1488.07     28.25 o 
   4   1  30      626.36      650.19     16.09 o 
   5   1  30      662.70      655.68     17.21 o 
   6   1  30      157.61      202.35     14.85 o 
  -7   2  30      153.79      199.02     24.87 o 
  -6   2  30       34.49       26.71     12.19 o 
  -5   2  30      359.76      395.35     27.12 o 
  -4   2  30      359.01      361.91     25.07 o 
  -3   2  30      839.96      778.80     34.81 o 
  -2   2  30     1640.77     1574.75     50.87 o 
  -1   2  30     1928.38     1946.66     57.64 o 
   1   2  30      578.14      611.33     19.72 o 
   2   2  30       93.14      104.24     15.69 o 
   3   2  30       31.46       33.58      8.27 o 
   4   2  30        4.98        8.64      7.05 o 
   5   2  30        0.70       12.27      6.95 o 
   6   2  30       71.97       80.69     11.06 o 
  -6   3  30       11.00       15.21     11.42 o 
  -5   3  30     2059.14     1935.69     63.16 o 
  -4   3  30      301.22      279.19     23.22 o 
  -3   3  30      987.89      906.81     38.92 o 
  -2   3  30       35.46       37.49     11.51 o 
  -1   3  30     1329.57     1364.86     30.85 o 
   0   3  30     5353.02     5052.60     76.70 o 
   1   3  30      980.09     1022.11     27.35 o 
   2   3  30       99.17      116.20     11.18 o 
   3   3  30     1178.02     1307.42     33.54 o 
   4   3  30      176.00      167.82     15.62 o 
   5   3  30       13.68        9.92      9.10 o 
  -6   4  30      962.73      963.28     45.02 o 
  -5   4  30        5.04        3.53      8.81 o 
  -4   4  30     1070.08     1043.99     44.23 o 
  -3   4  30     2256.39     2211.10     67.90 o 
  -2   4  30     4858.70     4756.48    102.98 o 
  -1   4  30     2588.27     2471.98     47.12 o 
   0   4  30      729.54      723.70     22.84 o 
   1   4  30      228.63      233.53     13.78 o 
   2   4  30      420.51      452.39     20.08 o 
   3   4  30      316.10      309.06     16.44 o 
   4   4  30       33.58       47.54     10.03 o 
   5   4  30       77.85       95.62     12.39 o 
  -5   5  30       36.66       35.71     14.03 o 
  -4   5  30       27.76       33.65     12.74 o 
  -3   5  30      227.72      256.49     14.36 o 
  -2   5  30      139.91      151.64     13.16 o 
  -1   5  30        8.58       15.23      8.50 o 
   0   5  30      545.07      528.23     20.64 o 
   1   5  30      119.89      149.56     13.40 o 
   2   5  30      126.87      133.44     13.15 o 
   3   5  30      720.06      774.55     27.04 o 
   4   5  30     1232.78     1216.62     36.47 o 
  -5   6  30      866.55      765.78     40.39 o 
  -4   6  30      261.05      261.80     15.53 o 
  -3   6  30       79.79       95.82     11.54 o 
  -2   6  30      205.75      218.04     15.23 o 
  -1   6  30     1139.31     1107.28     31.10 o 
   0   6  30      132.03      123.19     12.69 o 
   1   6  30       94.92       78.15     11.23 o 
   2   6  30      305.90      312.04     18.13 o 
   3   6  30      290.87      309.02     18.18 o 
  -4   7  30       24.14       44.67     11.07 o 
  -3   7  30      145.71      178.96     15.55 o 
  -2   7  30       14.04       16.39      8.34 o 
  -1   7  30       19.95       28.86      8.65 o 
   0   7  30      407.95      415.40     20.46 o 
   1   7  30       14.92       23.65      8.75 o 
   2   7  30      498.87      476.76     22.31 o 
  -7   1  31     1356.66     1392.77     37.86 o 
  -6   1  31      453.63      471.79     20.58 o 
  -5   1  31     2026.12     2063.94     44.28 o 
  -4   1  31     1086.25     1055.16     28.74 o 
  -3   1  31      405.41      409.61     41.32 o 
  -2   1  31      876.80      940.67     49.37 o 
  -1   1  31      171.71      348.63     14.98 o 
   0   1  31      444.32      452.48     16.86 o 
   1   1  31      622.97      659.03     16.05 o 
   2   1  31      522.88      511.92     18.84 o 
   3   1  31      270.67      306.91     12.82 o 
   4   1  31       12.14       26.54      6.53 o 
   5   1  31       56.81       75.51     10.86 o 
   6   1  31       21.51       39.09      9.46 o 
  -7   2  31     1927.44     1892.30     66.10 o 
  -6   2  31      663.17      666.49     36.28 o 
  -5   2  31        2.40       11.66     10.44 o 
  -4   2  31     1452.68     1296.82     48.40 o 
  -3   2  31     1049.37     1024.46     40.93 o 
  -2   2  31     1313.64     1226.51     44.45 o 
  -1   2  31       77.40       82.38     13.98 o 
   0   2  31     5775.59     5497.66     98.37 o 
   1   2  31     3540.70     3454.06     90.74 o 
   2   2  31     4470.52     4469.50     71.15 o 
   3   2  31       10.62       25.51      8.07 o 
   4   2  31       30.03       52.59     10.08 o 
   5   2  31      382.86      383.84     31.12 o 
   6   2  31      245.41      273.51     28.66 o 
  -6   3  31      187.20      183.83     23.54 o 
  -5   3  31      659.31      684.65     36.16 o 
  -4   3  31      596.31      585.74     32.66 o 
  -3   3  31      212.20      218.64     23.14 o 
  -2   3  31        2.33        8.28      7.83 o 
  -1   3  31     1177.15     1145.78     36.20 o 
   1   3  31      383.66      393.23     16.73 o 
   2   3  31     2123.17     2158.38     44.36 o 
   3   3  31     3565.32     3571.11     63.56 o 
   4   3  31      191.52      169.68     23.23 o 
   5   3  31     1300.24     1346.80     38.52 o 
  -6   4  31     1208.79     1162.33     50.51 o 
  -5   4  31       32.15       27.32     12.49 o 
  -4   4  31       50.33       63.48     14.86 o 
  -3   4  31      342.61      357.74     26.19 o 
  -2   4  31      256.64      257.94     35.06 o 
  -1   4  31      743.70      716.20     22.74 o 
   0   4  31       19.83       21.59      6.92 o 
   1   4  31     1139.68     1110.04     29.96 o 
   2   4  31     1071.08     1060.43     30.01 o 
   3   4  31       40.89       54.73      9.74 o 
   4   4  31      614.22      618.00     26.53 o 
   5   4  31      556.23      558.45     32.31 o 
  -5   5  31        2.75        4.58      9.66 o 
  -4   5  31        4.06       12.50     10.91 o 
  -3   5  31       67.99       88.05     20.09 o 
  -2   5  31      655.26      635.05     22.39 o 
  -1   5  31       39.33       42.46      8.06 o 
   0   5  31      143.91      161.64     13.65 o 
   1   5  31       27.47       40.45      8.41 o 
   2   5  31      161.46      183.55     15.39 o 
   3   5  31      247.07      249.42     17.11 o 
   4   5  31     1911.54     1919.02     59.73 o 
  -4   6  31       94.75       99.09     19.03 o 
  -3   6  31     1403.39     1411.93     36.34 o 
  -2   6  31     1568.21     1538.86     38.00 o 
  -1   6  31       11.45       23.74      7.70 o 
   0   6  31        9.30       26.52      7.93 o 
   1   6  31      801.14      768.42     26.85 o 
   2   6  31      572.98      596.44     24.23 o 
   3   6  31     1415.29     1371.56     38.20 o 
  -3   7  31     1439.93     1451.67     38.37 o 
  -2   7  31      991.26      976.97     30.93 o 
  -1   7  31      236.30      238.66     16.28 o 
   0   7  31      344.19      328.90     18.50 o 
   1   7  31      154.41      153.61     14.97 o 
  -7   0  32       17.99        9.38     11.89 o 
  -6   0  32       77.40       87.66     16.80 o 
  -5   0  32       61.64       67.11     14.31 o 
  -4   0  32       33.45       48.78     12.23 o 
  -3   0  32       46.68       39.32     10.94 o 
  -2   0  32       44.59       58.08     11.85 o 
  -1   0  32     1661.46     1572.36     48.41 o 
   0   0  32     1719.92     1761.68     52.13 o 
   1   0  32      865.38      838.93     34.06 o 
   2   0  32     6262.06     5988.74    127.21 o 
   3   0  32       77.24       76.52     14.70 o 
   4   0  32     1245.95     1255.55     32.87 o 
   5   0  32     6299.28     6816.38    244.92 o 
   6   0  32     2499.93     2659.97     56.95 o 
  -7   1  32      207.06      247.33     17.71 o 
  -6   1  32       41.02       44.35      9.41 o 
  -5   1  32     2705.68     2724.07    103.08 o 
  -4   1  32      316.75      297.87     15.62 o 
  -3   1  32      972.84      931.23     26.20 o 
  -2   1  32     1895.82     1727.55     54.79 o 
  -1   1  32     3317.28     3217.77    129.46 o 
   0   1  32      236.96      238.54     12.94 o 
   1   1  32       30.71       29.31      6.75 o 
   2   1  32      261.75      298.95     14.95 o 
   3   1  32       74.43       70.07     10.14 o 
   4   1  32      481.54      506.02     35.92 o 
   5   1  32       72.48       81.30     10.39 o 
   6   1  32     2450.77     2569.65     77.05 o 
  -6   2  32      772.93      698.55     37.01 o 
  -5   2  32      158.13      175.42     21.62 o 
  -4   2  32      839.62      835.88     38.62 o 
  -3   2  32       50.15       57.88     13.16 o 
  -2   2  32      545.95      506.01     27.69 o 
  -1   2  32       34.89       76.87     14.04 o 
   1   2  32      759.55      758.98     23.41 o 
   2   2  32       32.42       53.40      9.69 o 
   3   2  32     1150.03     1261.19     48.84 o 
   4   2  32       66.50       90.24     12.19 o 
   5   2  32       47.24       59.31     12.16 o 
  -6   3  32      387.42      388.27     28.71 o 
  -5   3  32      865.25      849.80     40.37 o 
  -4   3  32      985.44      956.47     42.35 o 
  -3   3  32     1600.85     1488.49     52.99 o 
  -2   3  32     2385.01     2211.89     66.44 o 
  -1   3  32      724.09      757.47     35.36 o 
   0   3  32      514.10      539.03     19.26 o 
   1   3  32      747.34      778.22     23.93 o 
   2   3  32      459.48      501.01     19.77 o 
   3   3  32      464.56      563.30     21.94 o 
   4   3  32       91.41      118.69     20.11 o 
   5   3  32      516.07      549.06     25.38 o 
  -5   4  32      204.52      160.28     22.51 o 
  -4   4  32      369.19      361.96     27.01 o 
  -3   4  32     1667.57     1602.77     56.88 o 
  -2   4  32      180.25      166.55     20.97 o 
  -1   4  32       12.36       16.67      6.15 o 
   0   4  32      177.06      191.16     13.17 o 
   1   4  32      329.89      329.08     16.26 o 
   2   4  32       82.71       98.94     15.37 o 
   3   4  32       65.09       69.61     10.65 o 
   4   4  32     1384.81     1430.68     38.58 o 
  -5   5  32       84.15       90.87     17.92 o 
  -4   5  32      171.68      162.97     22.80 o 
  -3   5  32      399.49      383.65     28.34 o 
  -2   5  32     1677.04     1663.39     38.55 o 
  -1   5  32     1815.53     1736.50     39.54 o 
   0   5  32      945.78      888.80     27.38 o 
   1   5  32      214.04      213.14     14.92 o 
   2   5  32      280.95      287.94     18.71 o 
   3   5  32      841.10      824.51     28.43 o 
  -4   6  32      536.36      501.03     34.04 o 
  -3   6  32      131.95      154.74     15.58 o 
  -2   6  32        1.20        2.34      6.15 o 
  -1   6  32      978.56      922.00     34.87 o 
   0   6  32     1079.91     1057.36     31.50 o 
   1   6  32        1.31       18.06      8.07 o 
   2   6  32       39.02       65.14     10.73 o 
   3   6  32      972.82      932.03     41.77 o 
  -3   7  32      134.43      147.84     18.16 o 
  -2   7  32      589.14      574.13     23.80 o 
  -1   7  32      103.07       92.35     11.91 o 
   0   7  32      256.83      260.70     17.28 o 
   1   7  32      795.90      759.51     36.85 o 
  -6   1  33       23.30       28.41      8.24 o 
  -5   1  33     1002.48     1004.55     29.58 o 
  -4   1  33      515.91      529.61     20.61 o 
  -3   1  33      217.07      211.19     13.18 o 
  -2   1  33      205.09      208.88     12.60 o 
  -1   1  33      142.20      191.33     19.72 o 
   0   1  33       16.22       31.01      6.78 o 
   1   1  33      100.20      109.77     10.73 o 
   2   1  33      850.36      854.52     37.14 o 
   3   1  33      400.29      426.72     19.04 o 
   4   1  33       57.71       81.07     11.57 o 
   5   1  33      166.51      181.17     16.91 o 
  -6   2  33     1088.07     1051.14     46.62 o 
  -5   2  33     2585.15     2465.56     73.97 o 
  -4   2  33     4588.74     4306.86    105.72 o 
  -3   2  33      281.92      306.34     23.49 o 
  -2   2  33        3.65        1.17      6.98 o 
  -1   2  33     1619.66     1472.79     49.99 o 
   0   2  33     1595.44     1616.84     53.42 o 
   1   2  33        9.24       38.02      6.86 o 
   2   2  33       71.35      100.81     26.89 o 
   3   2  33     1927.94     1881.08     59.37 o 
   4   2  33      460.31      466.88     21.84 o 
   5   2  33       60.42       90.18     21.50 o 
  -6   3  33      145.10      143.77     22.20 o 
  -5   3  33      811.57      799.28     39.41 o 
  -4   3  33     1491.21     1456.96     54.07 o 
  -3   3  33     1434.28     1303.06     49.72 o 
  -2   3  33      942.54      882.93     39.50 o 
  -1   3  33      249.81      286.48     22.34 o 
   0   3  33     1331.98     1370.64     39.41 o 
   1   3  33     1520.91     1455.30     34.34 o 
   2   3  33     1739.92     1641.83     38.01 o 
   3   3  33     2846.59     2953.98     79.91 o 
   4   3  33      583.35      636.16     24.67 o 
  -5   4  33      168.45      168.10     23.40 o 
  -4   4  33      615.08      622.47     35.30 o 
  -3   4  33       47.08       70.67     15.64 o 
  -2   4  33     2146.68     2045.53     65.98 o 
  -1   4  33      140.58      180.35     18.29 o 
   0   4  33      228.55      235.79     14.41 o 
   1   4  33      298.13      276.97     15.12 o 
   2   4  33      458.47      501.17     20.81 o 
   3   4  33      165.19      195.98     16.04 o 
   4   4  33       77.44       96.97     12.54 o 
  -4   5  33       13.31       25.47     12.06 o 
  -3   5  33      290.74      302.68     25.11 o 
  -2   5  33      590.27      575.13     33.94 o 
  -1   5  33       51.81       52.41      8.41 o 
   0   5  33      267.17      277.61     15.65 o 
   1   5  33      395.67      385.47     31.12 o 
   2   5  33      929.50      961.70     30.18 o 
   3   5  33      617.79      643.83     25.42 o 
  -3   6  33     1485.03     1444.02     57.86 o 
  -2   6  33       43.92       47.36     12.06 o 
  -1   6  33      154.15      168.12     14.94 o 
   0   6  33       72.91       74.19     10.88 o 
   1   6  33      384.77      371.61     19.07 o 
   2   6  33      268.90      288.22     18.44 o 
  -3   7  33     1094.24      882.25     38.35 o 
  -2   7  33      247.91      220.45     19.92 o 
  -1   7  33      315.44      326.78     23.51 o 
   0   7  33      194.92      182.91     20.98 o 
  -6   0  34       51.27       51.15     14.85 o 
  -5   0  34      118.68      103.00     17.15 o 
  -4   0  34      505.96      464.76     27.92 o 
  -3   0  34      954.94      905.84     37.22 o 
  -2   0  34       61.63       61.89     12.55 o 
  -1   0  34     9838.52     9280.76    180.46 o 
   0   0  34     7808.66     7367.49    149.48 o 
   1   0  34     2616.47     2491.94     67.21 o 
   2   0  34      680.07      714.08     33.00 o 
   3   0  34     1591.49     1725.24     55.95 o 
   4   0  34      327.22      366.12     26.92 o 
   5   0  34       20.72       29.56     10.79 o 
  -6   1  34      108.37      106.63     19.08 o 
  -5   1  34     1312.52     1356.30     35.29 o 
  -4   1  34     2974.96     2863.66     54.54 o 
  -3   1  34       12.26       11.79      7.71 o 
  -2   1  34       14.70       54.41     11.39 o 
  -1   1  34       33.49       73.32     13.74 o 
   0   1  34      657.95      634.09     30.82 o 
   1   1  34      114.32      142.01     17.77 o 
   2   1  34      763.97      713.58     34.38 o 
   3   1  34      468.35      500.81     29.79 o 
   4   1  34     1303.92     1505.36     38.43 o 
   5   1  34      186.61      237.26     19.62 o 
  -6   2  34      222.36      244.23     27.15 o 
  -5   2  34        2.62       34.52     11.89 o 
  -4   2  34      101.26      112.88     17.92 o 
  -3   2  34      768.18      706.13     35.08 o 
  -2   2  34      221.88      214.03     19.56 o 
  -1   2  34       38.23       78.01     13.98 o 
   0   2  34     1050.79     1042.43     42.16 o 
   1   2  34      242.97      242.02     21.01 o 
   2   2  34      175.82      186.90     12.87 o 
   3   2  34      215.65      274.46     15.50 o 
   4   2  34      486.30      511.43     23.06 o 
   5   2  34        0.04       10.01     13.83 o 
  -5   3  34      260.25      243.41     26.14 o 
  -4   3  34      733.85      755.69     38.32 o 
  -3   3  34      348.83      388.68     27.31 o 
  -2   3  34       18.48       10.70      9.34 o 
  -1   3  34     1142.84     1090.28     44.28 o 
   0   3  34      273.87      269.45     22.67 o 
   1   3  34       71.79       84.28      9.78 o 
   2   3  34        7.60       24.08     17.21 o 
   3   3  34      212.79      239.85     15.87 o 
   4   3  34      734.93      793.08     35.33 o 
  -5   4  34      112.05      123.65     20.46 o 
  -4   4  34       13.69       18.82     10.74 o 
  -3   4  34       29.88       19.81     10.87 o 
  -2   4  34      654.29      646.49     35.26 o 
  -1   4  34     2371.40     2181.54     68.84 o 
   0   4  34     1037.52     1024.93     28.83 o 
   1   4  34       39.78       59.02      9.18 o 
   2   4  34        6.10       12.80      6.92 o 
   3   4  34     1119.69     1158.13     33.45 o 
   4   4  34      759.76      832.41     38.74 o 
  -4   5  34      160.45      166.56     23.69 o 
  -3   5  34      661.77      678.84     38.05 o 
  -2   5  34      725.48      719.93     38.14 o 
  -1   5  34      238.84      240.29     15.16 o 
   0   5  34       65.41       87.03     10.66 o 
   1   5  34     1184.54     1185.61     33.19 o 
   2   5  34      662.29      650.80     28.37 o 
   3   5  34      371.47      413.49     26.72 o 
  -2   6  34      512.55      613.80    114.82 o 
  -1   6  34      736.42      704.10     25.60 o 
   0   6  34       22.39       17.35     17.51 o 
   1   6  34       25.37       31.79      8.25 o 
   2   6  34      258.50      299.94     23.27 o 
  -2   7  34      125.65      142.65     18.13 o 
  -1   7  34        6.84        0.13      7.47 o 
  -6   1  35      256.47      284.75     25.49 o 
  -5   1  35       12.31       24.00     11.05 o 
  -4   1  35      752.68      766.02     36.83 o 
  -3   1  35        6.57        8.20      8.55 o 
  -2   1  35      512.39      524.74     28.72 o 
  -1   1  35       48.28       93.68     14.75 o 
   0   1  35      857.43      886.73     37.51 o 
   1   1  35      797.34      808.21     36.10 o 
   2   1  35      239.91      247.91     21.13 o 
   3   1  35      586.43      627.88     33.85 o 
   4   1  35     2055.85     2294.37     72.27 o 
   5   1  35     2385.19     2578.47     65.70 o 
  -6   2  35     1146.46     1144.19     49.70 o 
  -5   2  35      583.96      523.88     32.40 o 
  -4   2  35       31.05       55.21     14.16 o 
  -3   2  35     1486.73     1351.16     50.32 o 
  -2   2  35      837.92      761.31     36.00 o 
  -1   2  35      481.44      463.30     28.04 o 
   0   2  35      754.02      784.25     36.88 o 
   1   2  35      529.51      568.50     31.34 o 
   2   2  35      769.03      785.14     37.57 o 
   3   2  35     2006.51     2193.00     46.21 o 
   4   2  35       35.60       52.39     17.09 o 
  -5   3  35     1643.84     1525.84     57.54 o 
  -4   3  35     4417.59     4374.62    110.63 o 
  -3   3  35      814.35      790.26     38.93 o 
  -2   3  35     1256.11     1237.92     48.59 o 
  -1   3  35        3.77       13.74     10.02 o 
   0   3  35        8.58       14.15     10.71 o 
   1   3  35      170.14      201.46     22.80 o 
   2   3  35      546.48      604.27     22.34 o 
   3   3  35      373.09      381.92     18.80 o 
   4   3  35        5.54       10.58      7.15 o 
  -4   4  35        5.67        6.98     10.36 o 
  -3   4  35       63.26       73.01     16.42 o 
  -2   4  35      611.63      586.69     33.67 o 
  -1   4  35      355.46      347.45     26.36 o 
   0   4  35      246.79      259.39     23.99 o 
   1   4  35        1.71       12.06      5.86 o 
   2   4  35     1221.73     1324.84     35.35 o 
   3   4  35     1763.07     1817.92     43.84 o 
  -3   5  35      916.91      914.53     44.56 o 
  -2   5  35      557.59      545.01     33.80 o 
  -1   5  35      101.75      108.99     19.54 o 
   0   5  35      212.12      220.64     14.95 o 
   1   5  35     1441.91     1494.59     39.54 o 
   2   5  35        0.95        9.95      6.68 o 
  -1   6  35      174.82      180.77     15.61 o 
   0   6  35        4.76       12.20      7.62 o 
   1   6  35     2278.51     2188.80     66.08 o 
  -6   0  36     2302.10     2365.15     73.63 o 
  -5   0  36      809.13      803.07     38.62 o 
  -4   0  36      641.48      648.53     33.22 o 
  -3   0  36      591.85      536.13     29.25 o 
  -2   0  36     1887.94     1753.38     55.17 o 
  -1   0  36     5811.91     5582.81    122.01 o 
   0   0  36      440.15      483.05     27.27 o 
   1   0  36      151.30      190.92     20.11 o 
   2   0  36      238.33      257.88     21.18 o 
   3   0  36       70.87       35.76     12.97 o 
  -6   1  36      176.57      227.31     26.41 o 
  -5   1  36       14.16       26.05     11.83 o 
  -4   1  36      139.67      161.72     20.17 o 
  -3   1  36      475.16      480.62     28.48 o 
  -2   1  36      310.75      300.78     22.54 o 
  -1   1  36     2572.67     2381.84     67.99 o 
   0   1  36     1342.10     1380.20     48.99 o 
   1   1  36       49.91       66.38     14.15 o 
   2   1  36      420.64      508.52     29.79 o 
   3   1  36      688.15      801.68     38.85 o 
   4   1  36       49.03       90.27     19.27 o 
  -5   2  36       80.41       93.73     17.83 o 
  -4   2  36       99.97       93.92     17.10 o 
  -3   2  36       35.99       43.82     12.19 o 
  -2   2  36      373.22      373.14     25.73 o 
  -1   2  36       13.86       13.70      9.45 o 
   0   2  36     1798.01     1839.99     60.04 o 
   1   2  36       11.15       19.68     11.05 o 
   2   2  36        9.60       14.94     10.58 o 
   3   2  36      424.08      509.46     28.31 o 
   4   2  36       19.85       46.48     17.47 o 
  -5   3  36      137.05      162.98     22.74 o 
  -4   3  36        6.16       31.92     12.54 o 
  -3   3  36      421.01      424.44     28.71 o 
  -2   3  36     1786.87     1745.86     59.95 o 
  -1   3  36      499.93      430.56     28.64 o 
   0   3  36        9.44        7.32      8.92 o 
   1   3  36     1230.24     1250.98     49.70 o 
   2   3  36      693.14      795.34     38.33 o 
   3   3  36        2.85       17.49      6.89 o 
   4   3  36       14.04       24.32      9.98 o 
  -4   4  36       36.29       40.91     14.90 o 
  -3   4  36      756.72      705.41     38.65 o 
  -2   4  36      550.41      533.99     32.71 o 
  -1   4  36       59.04       81.83     16.18 o 
   0   4  36       42.60       59.89     14.81 o 
   1   4  36     2240.60     2337.07     91.45 o 
   2   4  36     1508.22     1572.52     39.49 o 
   3   4  36      127.68      152.48     18.94 o 
  -2   5  36        1.23        4.81     10.91 o 
  -1   5  36     1193.71     1135.47     50.61 o 
   0   5  36     1318.55     1347.65     56.19 o 
   1   5  36     2266.46     2257.91     57.06 o 
   2   5  36        2.62       36.64     10.43 o 
   0   6  36       49.58       62.92     12.34 o 
   1   6  36      422.45      402.90     25.34 o 
  -5   1  37      484.21      507.68     32.05 o 
  -4   1  37      137.35      142.23     20.04 o 
  -3   1  37      137.66      145.74     18.97 o 
  -2   1  37      442.83      456.67     27.41 o 
  -1   1  37     2320.76     2266.98     66.53 o 
   0   1  37      974.48      994.95     41.39 o 
   1   1  37       93.94      112.29     17.15 o 
   2   1  37     2904.55     2903.13     80.67 o 
   3   1  37     3137.04     3255.63     89.04 o 
   4   1  37      345.70      362.08     29.81 o 
  -5   2  37      641.54      653.12     37.08 o 
  -4   2  37     1771.82     1685.42     59.81 o 
  -3   2  37     1360.42     1312.13     50.44 o 
  -2   2  37      206.24      190.54     22.36 o 
  -1   2  37      252.59      258.06     21.61 o 
   0   2  37      732.50      769.38     37.32 o 
   1   2  37       99.47      120.82     18.55 o 
   2   2  37       16.14       35.01     12.67 o 
   3   2  37      106.29      141.27     21.31 o 
   4   2  37      540.59      528.57     28.43 o 
  -4   3  37      727.96      688.43     38.53 o 
  -3   3  37       27.66       30.50     12.91 o 
  -2   3  37      795.37      784.28     39.06 o 
  -1   3  37      159.25      166.72     21.32 o 
   0   3  37        7.49       12.19     10.20 o 
   1   3  37      724.02      759.66     38.46 o 
   2   3  37      823.23      849.87     42.60 o 
   3   3  37     1111.26     1083.67     49.89 o 
  -3   4  37       82.44      112.53     19.92 o 
  -2   4  37      374.87      365.49     27.83 o 
  -1   4  37      663.69      710.43     38.69 o 
   0   4  37     1012.91     1143.40     50.26 o 
   1   4  37      364.87      386.59     30.22 o 
   2   4  37      653.92      724.46     36.79 o 
   3   4  37        8.77        6.85      7.07 o 
  -1   5  37       11.17       41.75     15.61 o 
   1   5  37       85.11      123.32     15.58 o 
   2   5  37     2070.56     2125.34     64.67 o 
   0   6  37      416.91      466.52     26.35 o 
  -5   0  38      288.29      327.09     26.33 o 
  -4   0  38     1701.64     1591.37     55.49 o 
  -3   0  38       93.40      104.28     17.00 o 
  -2   0  38      596.86      574.46     30.86 o 
  -1   0  38      591.25      608.05     31.29 o 
   0   0  38     4793.01     4768.40    109.59 o 
  -5   1  38      952.18      932.37     43.72 o 
  -4   1  38       14.05       20.13     10.81 o 
  -3   1  38      573.41      616.96     33.13 o 
  -2   1  38      124.93      153.57     19.38 o 
  -1   1  38      579.66      638.75     33.08 o 
   0   1  38        0.07       15.30      9.81 o 
   1   1  38       59.95       78.54     15.44 o 
   2   1  38        6.48       42.14     12.83 o 
   3   1  38       16.57       30.72     14.49 o 
  -4   2  38      158.29      170.70     22.48 o 
  -3   2  38      205.65      203.88     23.77 o 
  -2   2  38       42.44       47.97     13.59 o 
  -1   2  38        6.13       14.82     10.47 o 
   0   2  38       70.16       90.49     16.55 o 
   1   2  38      170.60      232.68     21.89 o 
   2   2  38      286.38      279.48     24.79 o 
   3   2  38      815.55      853.69     43.50 o 
  -4   3  38      235.57      217.21     26.15 o 
  -3   3  38       19.87       33.15     13.52 o 
  -2   3  38      505.87      495.70     31.46 o 
  -1   3  38      543.14      577.42     34.11 o 
   0   3  38      125.64      137.98     20.57 o 
   1   3  38      119.02      155.54     22.07 o 
   2   3  38        4.79       32.52     14.53 o 
  -2   4  38       68.71       80.02     17.56 o 
  -1   4  38     1100.04     1115.54     49.74 o 
   0   4  38     4077.87     4127.17    109.93 o 
   1   4  38      988.43      946.38     46.33 o 
  -5   1  39      296.54      317.46     26.40 o 
  -4   1  39      995.11      979.60     44.18 o 
  -3   1  39     3266.14     3100.00     84.69 o 
  -2   1  39     2561.22     2461.36     72.11 o 
  -1   1  39     1273.28     1246.82     48.04 o 
   0   1  39       87.60      115.47     18.29 o 
   1   1  39      313.99      341.46     25.66 o 
   2   1  39      390.53      462.51     30.25 o 
   3   1  39       18.64       40.93     16.41 o 
  -4   2  39      133.51      134.96     21.48 o 
  -3   2  39        0.41       -2.45      9.17 o 
  -2   2  39       68.42       86.30     16.28 o 
  -1   2  39       47.55       57.58     14.02 o 
   0   2  39      331.86      351.88     26.75 o 
   1   2  39      795.09      917.19     42.73 o 
   2   2  39       63.80       93.14     18.52 o 
  -3   3  39      770.69      722.54     39.44 o 
  -2   3  39      155.39      159.43     22.51 o 
  -1   3  39       85.06      104.88     19.05 o 
   0   3  39      902.53      945.61     44.65 o 
   1   3  39       57.25       68.39     17.37 o 
  -1   4  39      466.67      503.01     33.61 o 
  -4   1  40      411.23      444.58     31.00 o 
  -3   1  40        7.57       50.57     13.47 o 
  -2   1  40       54.45       84.56     16.32 o 
  -1   1  40       39.53       57.73     14.28 o 
   0   1  40      812.78      806.27     38.36 o 
   1   1  40       31.29       64.37     15.56 o 
   2   1  40     2909.15     3008.81     84.86 o 
   3   1  40       92.54      141.71     22.56 o 
  -3   2  40        6.26       30.54     12.79 o 
  -2   2  40      688.97      670.24     36.21 o 
  -1   2  40       28.20       63.74     15.08 o 
   0   2  40        0.23       -1.02      9.74 o 
   1   2  40      388.63      413.17     29.93 o 
   2   2  40      720.80      771.22     40.91 o 
  -2   3  40       13.24        6.90     11.76 o 
  -1   3  40       29.75       36.71     14.83 o 
   0   3  40      317.09      385.00     30.57 o 
  -4   1  41     1778.08     1741.69     61.61 o 
  -3   1  41     1049.34     1034.55     45.38 o 
  -2   1  41        3.54        7.81     10.75 o 
  -1   1  41      249.17      275.18     24.01 o 
   0   1  41       51.22      123.34     18.98 o 
   1   1  41      383.93      404.73     29.06 o 
   2   1  41      241.27      313.98     27.48 o 
  -3   2  41     1141.83     1122.00     48.64 o 
  -2   2  41      404.77      418.62     30.11 o 
  -1   2  41     1227.67     1267.61     51.63 o 
   0   2  41      246.65      273.99     28.80 o 
   1   2  41      522.78      497.41     33.25 o 
  -3   1  42       78.16       93.55     18.19 o 
  -2   1  42       17.73       25.69     13.11 o 
  -1   1  42       56.91       77.65     16.42 o 
   0   1  42     1844.45     1892.08     63.33 o 
   1   1  42        0.21       37.02     14.57 o 
  -1   2  42       46.67       56.39     15.98 o 
   0   2  42        2.48       18.08     13.00 o 
  -2   1  43      202.11      210.40     24.70 o 
  -1   1  43       31.93       54.95     15.14 o 
                                                 
